# Supplementary material for: Effects of Yeast Species and Processing on Intestinal Health and Transcriptomic Profiles of Atlantic Salmon (Salmo salar) Fed Soybean Meal-Based Diets in Seawater
Source: Int J Mol Sci. 2022 Jan 31;23(3):1675. doi: 10.3390/ijms23031675 (PMC8836103; doi:10.3390/ijms23031675)
Supplement: Supplementary file 1 [file ijms-23-01675-s001.zip]

Archive with 2 entries (2 files):
- Supplementary file 2_Table S3.xlsx
- Supplementary file S1.pdf
