# Supplementary material for: Effects of Yeast Species and Processing on Intestinal Health and Transcriptomic Profiles of Atlantic Salmon (Salmo salar) Fed Soybean Meal-Based Diets in Seawater
Source: Int J Mol Sci. 2022 Jan 31;23(3):1675. doi: 10.3390/ijms23031675 (PMC8836103; doi:10.3390/ijms23031675)
Supplement: Supplementary file 1 [file ijms-23-01675-s001.zip › Supplementary file 2_Table S3.xlsx]

## Sheet: SBM|FM
Gene ID	Symbol	Description			Up-regulated
106604090	si:ch211-153b23.4	Uncharacterized loc106604090			Down-regulated
106606223	xylt1	Xylosyltransferase 1-like
106573533		Dual specificity protein kinase clk2-like
106585217	noxa1	Nadph oxidase activator 1
106588512	LOC106588512	Choline transporter-like protein 4
106588512	slc44a4	Choline transporter-like protein 4
106597086	LOC106597086	Anion exchange protein 2-like
106597086	slc4a2a	Anion exchange protein 2-like
106576775	csad	Cysteine sulfinic acid decarboxylase-like
106576775	LOC106576775	Cysteine sulfinic acid decarboxylase-like
106578085	fpr1	Chemokine-like receptor 1
106578085	LOC106578085	Chemokine-like receptor 1
100136527	slc6a6	Solute carrier family 6 (neurotransmitter transporter, taurine), member 6
106613694		Lipoprotein lipase-like
106579938	LOC106579938	Malectin-like
106579938	mlec	Malectin-like
106606778	aldh3b1	Aldehyde dehydrogenase family 3 member b1-like
100196167	TWS1A	Twisted gastrulation protein homolog 1-a
106573373	LOC106573373	Transmembrane protein 60-like
106566700	NUA4L	Nadh dehydrogenase 1 alpha subcomplex subunit 4-like 2
106610418	LOC106610418	Gtpase imap family member 4-like
106610418	GIMA4	Gtpase imap family member 4-like
106579876	cenpe	Centromere protein e
106566890	plxna1a	Plexin-a1-like
106566890	LOC106566890	Plexin-a1-like
106581956	LOC106581956	Deoxyribonuclease-2-alpha-like
106581956	dnase2	Deoxyribonuclease-2-alpha-like
106566849	csde1	Cold shock domain-containing protein e1-like
106571395	igf2r	Cation-independent mannose-6-phosphate receptor-like
106571395	LOC106571395	Cation-independent mannose-6-phosphate receptor-like
106567090	tuba1c	Tubulin alpha chain
106567090	LOC106567090	Tubulin alpha chain
101448057	IGFBP-1A1	Insulin-like growth factor binding protein 1 paralog a1
106607266	itgb3a	Integrin beta-3-like
106586778	mfsd9	Major facilitator superfamily domain containing 9
106609356	hsp90b1	Endoplasmin-like
106583463	LOC106583462	Nck-interacting protein with sh3 domain-like
106583463	RHOA	Nck-interacting protein with sh3 domain-like
106590704		Serine/arginine repetitive matrix protein 2-like
106609389		Probable polypeptide n-acetylgalactosaminyltransferase 8
106560503	atf6	Activating transcription factor 6
106588430	LOC106588430	E3 sumo-protein ligase cbx4-like
106576264	dyrk4	Dual specificity tyrosine-phosphorylation-regulated kinase 4-like
106576264	LOC106576264	Dual specificity tyrosine-phosphorylation-regulated kinase 4-like
100195880	EPD1	Ependymin-1
106609518	LOC106609517	Sodium-coupled neutral amino acid transporter 2-like
106609518	slc38a4	Sodium-coupled neutral amino acid transporter 2-like
106609518	LOC106609518	Sodium-coupled neutral amino acid transporter 2-like
106576319	cyb5r3	Nadh-cytochrome b5 reductase 3-like
106576319	LOC106576319	Nadh-cytochrome b5 reductase 3-like
106576408	S38A2	Sodium-coupled neutral amino acid transporter 2
106576408	LOC106576408	Sodium-coupled neutral amino acid transporter 2
100136508	ube2v1	Ubiquitin-conjugating enzyme e2 variant 1-like
100136508	LOC100136508	Ubiquitin-conjugating enzyme e2 variant 1-like
106579328	LOC106579328	Ets translocation variant 4-like
106579328	etv4	Ets translocation variant 4-like
106574112	plcxd1	Pi-plc x domain-containing protein 1-like
106574112	LOC106574112	Pi-plc x domain-containing protein 1-like
106565393	LOC106565393	Purine nucleoside phosphorylase-like
106565393	pnp4a	Purine nucleoside phosphorylase-like
106579242	LOC106579242	Sodium-dependent neutral amino acid transporter b(0)at2-like
106579242	slc6a16b	Sodium-dependent neutral amino acid transporter b(0)at2-like
106574125	ankub1	Ankyrin repeat and ubiquitin domain containing 1
100194771	SC6A6	Solute carrier family 6 member 6
100286460	prs27	Serine protease 27
106577801	LOC106577801	Gmp reductase 2-like
106577801	gmpr2	Gmp reductase 2-like
106605373	nagpa	N-acetylglucosamine-1-phosphodiester alpha-n-acetylglucosaminidase-like
106605373	LOC106605373	N-acetylglucosamine-1-phosphodiester alpha-n-acetylglucosaminidase-like
106607814	LOC106607814	Ralbp1-associated eps domain-containing protein 1-like
106607814	reps1	Ralbp1-associated eps domain-containing protein 1-like
106577859	si:ch211-168d1.3	Ras and rab interactor 2-like
100380749	hyou1	Hypoxia up-regulated protein 1
106581108	LOC106581108	Clathrin heavy chain 1-like
106567637	LOC106567637	Hypoxia up-regulated protein 1-like
106567637	hyou1	Hypoxia up-regulated protein 1-like
106574294	aox5	Aldehyde oxidase 1-like
106592812		Protein gpr108-like
106605569	LOC106605569	Carcinoembryonic antigen-related cell adhesion molecule 1-like
100196613		78 kda glucose-regulated protein
106579454	tfr1b	Transferrin receptor protein 1-like
106579454	LOC106579454	Transferrin receptor protein 1-like
106608020	LOC106608020	Cytochrome p450 2k1-like
106568027	cux1a	Homeobox protein cut-like 1
106568027	LOC106568027	Homeobox protein cut-like 1
106570313	thsd7aa	Thrombospondin type-1 domain-containing protein 7a-like
106570337	ube2ql1	Ubiquitin conjugating enzyme e2 q family like 1
106603853	hspa4a	Heat shock 70 kda protein 4-like
106579580		Lutropin-choriogonadotropic hormone receptor-like
106574515	LOC106574515	Udp-glucose:glycoprotein glucosyltransferase 1-like
106574515	uggt1	Udp-glucose:glycoprotein glucosyltransferase 1-like
106563184	LOC106563184	V-type proton atpase 116 kda subunit a isoform 2-like
106563184	atp6v0a2a	V-type proton atpase 116 kda subunit a isoform 2-like
106570429	LOC106570429	Zinc transporter zip4-like
106567941	LOC106567941	Uncharacterized loc106567941
100195388		Neuroserpin
106606100	dgat1b	Diacylglycerol o-acyltransferase 1-like
106579759	gyg1b	Glycogenin-1-like
106579759	LOC106579759	Glycogenin-1-like
106610853	LOC106610853	Adenylosuccinate synthetase isozyme 2
106610853	adss2	Adenylosuccinate synthetase isozyme 2
106563760	mapk9	Mitogen-activated protein kinase 9-like
106563760	LOC106563760	Mitogen-activated protein kinase 9-like
106566182		Sodium- and chloride-dependent taurine transporter-like
106561219	LOC106561219	Calumenin-b-like
106561219	syt1b	Calumenin-b-like
106561219	LOC106561218	Calumenin-b-like
106612300	LOC106612300	Es1 protein homolog, mitochondrial-like
106612300	si:ch211-153b23.5	Es1 protein homolog, mitochondrial-like
100136366	LOC100136366	Cystic fibrosis transmembrane conductance regulator ii
100136366	cftr	Cystic fibrosis transmembrane conductance regulator ii
106561706	hsp90b1	Endoplasmin-like
106561706	LOC106561706	Endoplasmin-like
100380354	spg20	Spartin
106612814	flot2b	Flotillin-2-like
106563622	hpse	Heparanase
106566303		Sarcoplasmic/endoplasmic reticulum calcium atpase 2-like
106592407	abat	4-aminobutyrate aminotransferase, mitochondrial-like
106570884	LOC106570884	Perforin-1-like
106578314	ace	Angiotensin-converting enzyme-like
106599381	LOC106599381	Tandem c2 domains nuclear protein-like
106568651	proca	Protein c, inactivator of coagulation factors va and viiia
106610028	suclg1	Succinyl-coa ligase subunit alpha, mitochondrial-like
100306843	hecd2	Probable e3 ubiquitin-protein ligase hectd2
106604189	fat2	Protocadherin fat 2-like
106604189	LOC106604189	Protocadherin fat 2-like
100380460		Exostosin like glycosyltransferase 2
106608570	LOC106608570	E3 ubiquitin-protein ligase trim62-like
106608570	si:dkey-219e21.4	E3 ubiquitin-protein ligase trim62-like
106610705	ATIF1	Atpase inhibitor b, mitochondrial-like
106584033	ak4	Adenylate kinase 4, mitochondrial-like
106587138	tpcn2	Two pore calcium channel protein 2-like
100306838	ADDB	Beta-adducin
106566563	samhd1	Sam and hd domain containing deoxynucleoside triphosphate triphosphohydrolase 1
106589557		Hemoglobin subunit alpha-2-like
106568897	dpydb	Dihydropyrimidine dehydrogenase [nadp(+)]
106568897	LOC106568897	Dihydropyrimidine dehydrogenase [nadp(+)]
106581790	cers6	Ceramide synthase 6
106562133	chrna3	Neuronal acetylcholine receptor subunit alpha-3-like
106610290	LOC106610290	Protein fam13a-like
106587222	chrna5	Neuronal acetylcholine receptor subunit alpha-5-like
106587222	LOC106587222	Neuronal acetylcholine receptor subunit alpha-5-like
106599530	LOC106599530	Glypican-1-like
106599530	gpc1b	Glypican-1-like
106590265		Solute carrier family 22 member 17
106569039	adhfe1	Alcohol dehydrogenase iron containing 1
106584115	lnx1	Ligand of numb-protein x 1
106604461	LOC106604461	Multidrug resistance-associated protein 5-like
106577062	ryr2b	Ryanodine receptor 2-like
106579898	angptl2b	Angiopoietin-related protein 2-like
106579898	LOC106579898	Angiopoietin-related protein 2-like
100194621		Adenylosuccinate synthase like 2
106585530	LOC106585530	Transmembrane protein 132d-like
106587458	maf	Maf bzip transcription factor
106581382	LOC106581382	Uncharacterized loc106581382
106599318	LOC106599318	Cysteine-rich secretory protein lccl domain-containing 1-like
106599318	crispld1b	Cysteine-rich secretory protein lccl domain-containing 1-like
100196721		Peroxisomal 3,2-trans-enoyl-coa isomerase
106586446		Receptor tyrosine-protein kinase erbb-4-like
100196811		Chloride intracellular channel 5
106564826	LOC106564826	Interferon regulatory factor 2-binding protein 2-b-like
106564826	irf2bp2b	Interferon regulatory factor 2-binding protein 2-b-like
106589861	LOC106589861	Hepatic leukemia factor-like
106589861	hlfb	Hepatic leukemia factor-like
106582097	LOC106582097	Ankyrin repeat and socs box protein 9-like
106573758	chka	Choline kinase alpha-like
106588937	sgce	Sarcoglycan epsilon
106611164	ccdc88c	Coiled-coil domain containing 88c
106586587		Secretin receptor
106573723	nup93	Nucleoporin 93
106585651	slc2a11b	Solute carrier family 2, facilitated glucose transporter member 11-like
106585651	LOC106585651	Solute carrier family 2, facilitated glucose transporter member 11-like
106603047	LOC106603047	Beta-1,4-galactosyltransferase 4-like
106603047	b4galt4	Beta-1,4-galactosyltransferase 4-like
106576106	LOC106576106	Ladderlectin-like
106576106	LOC106576105	Ladderlectin-like
106584558	slc13a1	Solute carrier family 13 member 1
106600026	rorcb	Nuclear receptor ror-beta-like
106600026	LOC106600026	Nuclear receptor ror-beta-like
106578833	CSGA	C-factor-like
100196071	MSMB	Beta-microseminoprotein
106607496	LOC106607496	Nuclear receptor subfamily 1 group d member 1-like
106607496	nr1d1	Nuclear receptor subfamily 1 group d member 1-like
106567229	prickle3	Protein prickle-like
106565221	LOC106565221	Disks large-associated protein 4-like
106565221	dlgap4b	Disks large-associated protein 4-like
106607431	slc25a17	Peroxisomal membrane protein pmp34-like
106573930	GA45B	Growth arrest and dna damage-inducible protein gadd45 beta-like
106565124	LOC106565124	Low-density lipoprotein receptor class a domain-containing protein 2-like
106565124	ldlrad2	Low-density lipoprotein receptor class a domain-containing protein 2-like
106605027	prdm13	Pr domain zinc finger protein 13-like
100380852	LOC100380852	Ectonucleotide pyrophosphatase/phosphodiesterase family member 1
100380852	enpp1	Ectonucleotide pyrophosphatase/phosphodiesterase family member 1
106604404	prom2	Prominin-1-a-like
106604404	LOC106604404	Prominin-1-a-like
106570179	aqp10b	Aquaporin-10-like
106560661	zgc:103559	Allantoinase, mitochondrial-like
106560661	LOC106560661	Allantoinase, mitochondrial-like
106571802	LOC106571802	Sestrin-1-like
106571802	sesn1	Sestrin-1-like
106565464	rbms2a	Rna-binding motif, single-stranded-interacting protein 2-like
106565464	LOC106565464	Rna-binding motif, single-stranded-interacting protein 2-like
100194483	HoxB13aa	Homeobox protein hoxb13aa
106600832	eve1	Homeobox protein xhox-3-like
106600832	LOC106600832	Homeobox protein xhox-3-like
106607807	trim67	Tripartite motif containing 67
106577860	zgc:101810	Actin-related protein 2-like
106577860	LOC106577860	Actin-related protein 2-like
106611642	LOC106611642	Atp-binding cassette sub-family a member 1-like
106607855	slc25a27	Solute carrier family 25 member 27
106569900	AN32E	Acidic leucine-rich nuclear phosphoprotein 32 family member e-like
106571951	LOC106571951	Spry domain-containing protein 4-like
106571951	spryd4	Spry domain-containing protein 4-like
100195470	HMGB3	High mobility group protein b3
100380323	MOT9	Monocarboxylate transporter 9
100136522	ALDOB	Aldolase b, fructose-bisphosphate
106594168	cyp3a65	Cytochrome p450 3a27
106603841	LOC106603841	Serine/threonine-protein kinase 32a-like
106601405	MGT5B	Alpha-1,6-mannosylglycoprotein 6-beta-n-acetylglucosaminyltransferase b
106574545	abcc4	Multidrug resistance-associated protein 4-like
106611996	LOC106611996	Lateral signaling target protein 2 homolog
106612026	cyp4v7	Cytochrome p450 4v2
106612026	LOC106612026	Cytochrome p450 4v2
106560936	jph3	Junctophilin 3
106560877	LOC106560877	Monocarboxylate transporter 2-like
106560877	si:dkey-246g23.4	Monocarboxylate transporter 2-like
106566064	LOC106566064	Guanine nucleotide-binding protein g(i) subunit alpha-2
106601741	si:ch211-256e16.3	Kelch-like protein 20
106601741	LOC106601741	Kelch-like protein 20
106601793	LOC106601793	Protein njmu-r1-like
106568078	myo18aa	Unconventional myosin-xviiia-like
106572530	dgkaa	Diacylglycerol kinase alpha-like
106572530	LOC106572530	Diacylglycerol kinase alpha-like
106612234	atp10b	Atpase phospholipid transporting 10b (putative)
106561248	lmf2	Lipase maturation factor 2
106570704	LOC106570704	Homeobox-containing protein 1-like
106570704	zgc:91944	Homeobox-containing protein 1-like
106566283	cnbpb	Cellular nucleic acid-binding protein-like
106612674	exoc3l2b	Tumor necrosis factor alpha-induced protein 2-like
106612674	LOC106612674	Tumor necrosis factor alpha-induced protein 2-like
106570145	phyhd1	Phytanoyl-coa dioxygenase domain containing 1
106576019	cldn12	Claudin 12

## Sheet: ICJ|FM
Gene ID	Symbol	Description			Up-regulated
106604090	si:ch211-153b23.4	Uncharacterized loc106604090			Down-regulated
106576775	LOC106576775	Cysteine sulfinic acid decarboxylase-like
106576775	csad	Cysteine sulfinic acid decarboxylase-like
100380554	TCPE	T-complex protein 1 subunit epsilon
100195446	VIME	Vimentin
106610844	LOC106610844	Rho gtpase-activating protein 11a-like
106610844	arhgap11a	Rho gtpase-activating protein 11a-like
106606778	aldh3b1	Aldehyde dehydrogenase family 3 member b1-like
106564725	LOC106564725	Salmo salar interferon gamma receptor 1b (ifngr1b), mrna.
106564955	LOC106564955	Tensin-4-like
106599566	LBH	Protein lbh-like
106587569	gpib	Glucose-6-phosphate isomerase-like
106567062	LOC106567062	Rna-binding motif, single-stranded-interacting protein 2-like
106567074	lima1a	Lim domain and actin-binding protein 1-like
106567074	LOC106567074	Lim domain and actin-binding protein 1-like
106607266	itgb3a	Integrin beta-3-like
100195867	rps8	40s ribosomal protein s8
106603521	rps6kb1a	Ribosomal protein s6 kinase beta-1-like
106603521	LOC106603521	Ribosomal protein s6 kinase beta-1-like
106565393	LOC106565393	Purine nucleoside phosphorylase-like
106565393	pnp4a	Purine nucleoside phosphorylase-like
106579243	eps8l1b	Epidermal growth factor receptor kinase substrate 8-like protein 1
100286460	prs27	Serine protease 27
106570526	LOC106570526	Cyclic amp-responsive element-binding protein 5-like
106579759	LOC106579759	Glycogenin-1-like
106579759	gyg1b	Glycogenin-1-like
106568170	skp2	S-phase kinase-associated protein 2-like
106568170	LOC106568170	S-phase kinase-associated protein 2-like
106612300	LOC106612300	Es1 protein homolog, mitochondrial-like
106612300	si:ch211-153b23.5	Es1 protein homolog, mitochondrial-like
106612891	LOC106612891	Uncharacterized loc106612891
106561854	rpl4	60s ribosomal protein l4-b
106583477		Laminin subunit beta 3
100194981		T-complex protein 1 subunit delta
106594092		Acidic amino acid decarboxylase gadl1-like
106591530		Endonuclease domain-containing 1 protein-like
100380811		Glutamate decarboxylase like 1
106595494		Protein disulfide-isomerase a2-like
106568651	proca	Protein c, inactivator of coagulation factors va and viiia
100306843	hecd2	Probable e3 ubiquitin-protein ligase hectd2
106568718	LOC106568718	Phosphoglucomutase-1-like
106576753	LOC106576753	Potassium voltage-gated channel subfamily g member 3-like
106599184	LOC106599184	Cmrf35-like molecule
106599184	LOC106598866	Cmrf35-like molecule
106578009		Urokinase plasminogen activator surface receptor-like
106562049	LOC106562049	Y+l amino acid transporter 2-like
106562049	slc7a6	Y+l amino acid transporter 2-like
106613684	LOC106613684	Uv excision repair protein rad23 homolog b-like
106613684	rad23ab	Uv excision repair protein rad23 homolog b-like
106606691	LOC106606691	Aquaporin-8-like
106604461	LOC106604461	Multidrug resistance-associated protein 5-like
106577140	LOC106577140	At-rich interactive domain-containing protein 5b-like
106582958	iffo2b	Intermediate filament family orphan 2-like
106582958	LOC106582958	Intermediate filament family orphan 2-like
106583139	LOC106583139	Transcription factor eb-like
106583139	tfeb	Transcription factor eb-like
106586446		Receptor tyrosine-protein kinase erbb-4-like
106610962	LOC106610962	Transcription factor iiib 90 kda subunit-like
106610962	brf1a	Transcription factor iiib 90 kda subunit-like
106590449	LOC106590449	Transcription factor iiia-like
106590449	gtf3ab	Transcription factor iiia-like
106611164	ccdc88c	Coiled-coil domain containing 88c
106605170	LOC106605170	Endothelin-2-like
106565124	ldlrad2	Low-density lipoprotein receptor class a domain-containing protein 2-like
106565124	LOC106565124	Low-density lipoprotein receptor class a domain-containing protein 2-like
106604404	LOC106604404	Prominin-1-a-like
106604404	prom2	Prominin-1-a-like
106583705	LOC106583705	Glutaminase kidney isoform, mitochondrial-like
106583705	gls2b	Glutaminase kidney isoform, mitochondrial-like
106607807	trim67	Tripartite motif containing 67
100136520	syn2a	Synapsin-2
106583817	dnase1l3	Deoxyribonuclease 1 like 3
106605936	rorc	Nuclear receptor ror-gamma-like
106612251	slc25a48	Solute carrier family 25 member 48-like
106612251	LOC106612251	Solute carrier family 25 member 48-like
106572596	nckap5l	Nck-associated protein 5-like
106570704	zgc:91944	Homeobox-containing protein 1-like
106570704	LOC106570704	Homeobox-containing protein 1-like
106613470	si:dkey-76k16.6	Glycine n-acyltransferase-like protein 3
106612548	bco2b	Beta,beta-carotene 9',10'-oxygenase-like

## Sheet: ACJ|FM
Gene ID	Symbol	Description			Up-regulated
106594092		Acidic amino acid decarboxylase gadl1-like			Down-regulated
100380811		Glutamate decarboxylase like 1
106604090	si:ch211-153b23.4	Uncharacterized loc106604090
106576775	csad	Cysteine sulfinic acid decarboxylase-like
106576775	LOC106576775	Cysteine sulfinic acid decarboxylase-like
100195446	VIME	Vimentin
106608626		Nuclear factor 1 b-type-like
100136527	slc6a6	Solute carrier family 6 (neurotransmitter transporter, taurine), member 6
106613694		Lipoprotein lipase-like
106610418	LOC106610418	Gtpase imap family member 4-like
106610418	GIMA4	Gtpase imap family member 4-like
106577859	si:ch211-168d1.3	Ras and rab interactor 2-like
106574316	LOC106574316	T-cell-specific surface glycoprotein cd28-like
106574294	aox5	Aldehyde oxidase 1-like
106605569	LOC106605569	Carcinoembryonic antigen-related cell adhesion molecule 1-like
106612300	LOC106612300	Es1 protein homolog, mitochondrial-like
106612300	si:ch211-153b23.5	Es1 protein homolog, mitochondrial-like
106612814	flot2b	Flotillin-2-like
106607266	itgb3a	Integrin beta-3-like
106563622	hpse	Heparanase
106568651	proca	Protein c, inactivator of coagulation factors va and viiia
100306843	hecd2	Probable e3 ubiquitin-protein ligase hectd2
106577854	zmp:0000001114	Suppressor of tumorigenicity 14 protein homolog
106577854	LOC106577854	Suppressor of tumorigenicity 14 protein homolog
106587458	maf	Maf bzip transcription factor
106586446		Receptor tyrosine-protein kinase erbb-4-like
106589847		Alpha-n-acetylgalactosaminide alpha-2,6-sialyltransferase 1-like
100196071	MSMB	Beta-microseminoprotein
106565124	ldlrad2	Low-density lipoprotein receptor class a domain-containing protein 2-like
106565124	LOC106565124	Low-density lipoprotein receptor class a domain-containing protein 2-like
106586953	LOC106586953	Solute carrier family 25 member 38-b-like
106570179	aqp10b	Aquaporin-10-like
100194483	HoxB13aa	Homeobox protein hoxb13aa
106600832	eve1	Homeobox protein xhox-3-like
106600832	LOC106600832	Homeobox protein xhox-3-like
106565564	ip6k2b	Inositol hexakisphosphate kinase 2-like
106565564	LOC106565564	Inositol hexakisphosphate kinase 2-like
106607391	ptpreb	Receptor-type tyrosine-protein phosphatase epsilon-like
106607391	LOC106607391	Receptor-type tyrosine-protein phosphatase epsilon-like
106603841	LOC106603841	Serine/threonine-protein kinase 32a-like
106608328	si:ch211-278j3.3	E3 ubiquitin-protein ligase rnf19a-like
106608328	LOC106608328	E3 ubiquitin-protein ligase rnf19a-like
106570145	phyhd1	Phytanoyl-coa dioxygenase domain containing 1
100380555	ncs1	Neuronal calcium sensor 1
100380555	NCS1	Neuronal calcium sensor 1

## Sheet: IWA|FM
Gene ID	Symbol	Description			Up-regulated
100136416	cpt1aa	Carnitine o-palmitoyltransferase 1, liver isoform			Down-regulated
106592928	ttyh1	Protein tweety homolog 1-like
106595391		Sprouty-related, evh1 domain-containing protein 2-like
106594620		Ethanolaminephosphotransferase 1-like
106594092		Acidic amino acid decarboxylase gadl1-like
100195674	AN32A	Acidic leucine-rich nuclear phosphoprotein 32 family member a
106592455	plk1	Polo like kinase 1
106592068		Vacuolar protein sorting-associated protein 16 homolog
106591530		Endonuclease domain-containing 1 protein-like
100380811		Glutamate decarboxylase like 1
106589262		Elongation of very long chain fatty acids protein 6-like
100195457	ADRM1	Adrm1 protein
100306845	ASCC2	Activating signal cointegrator 1 complex subunit 2
106604090	si:ch211-153b23.4	Uncharacterized loc106604090
106606223	xylt1	Xylosyltransferase 1-like
106593905	LOC106564013	Eukaryotic translation initiation factor 3 subunit b-like
106593905	eif3bb	Eukaryotic translation initiation factor 3 subunit b-like
106573027	nat10	N-acetyltransferase 10
106570831	gcnt4a	Beta-1,3-galactosyl-o-glycosyl-glycoprotein beta-1,6-n-acetylglucosaminyltransferase 4-like
106570831	LOC106570831	Beta-1,3-galactosyl-o-glycosyl-glycoprotein beta-1,6-n-acetylglucosaminyltransferase 4-like
106587025	LOC106587025	2-oxoglutarate dehydrogenase, mitochondrial
106609939	LOC106609939	Protocadherin fat 1-like
106609939	fat1a	Protocadherin fat 1-like
100195505		Transketolase
106583903	LOC106583903	Uncharacterized loc106583903
106583903	si:ch211-11k18.4	Uncharacterized loc106583903
106573533		Dual specificity protein kinase clk2-like
106570839	ccdc125	Coiled-coil domain containing 125
106588202	LOC106588202	Dolichyl-diphosphooligosaccharide--protein glycosyltransferase subunit stt3b-like
106589326	tcf7l2	Transcription factor 7-like 2
106589326	LOC106589326	Transcription factor 7-like 2
106604127		Catenin alpha 1
106598189	plek2	Pleckstrin 2
106610602	slc4a1ap	Solute carrier family 4 member 1 adaptor protein
106590040	LOC106590040	Kinesin-1 heavy chain
106575104	pard3b	Par-3 family cell polarity regulator beta
106564139	trip10b	Cdc42-interacting protein 4 homolog
106606314		Hepatocyte growth factor-regulated tyrosine kinase substrate-like
106573150	LOC106573150	Troponin i, slow skeletal muscle-like
106576855	LOC106576855	Peroxisome proliferator-activated receptor gamma coactivator-related protein 1-like
106576855	pprc1	Peroxisome proliferator-activated receptor gamma coactivator-related protein 1-like
106578327	EIF3C	Eukaryotic translation initiation factor 3 subunit c
106578327	LOC106578327	Eukaryotic translation initiation factor 3 subunit c
106581643	cdc16	Cell division cycle protein 16 homolog
106581643	LOC106581643	Cell division cycle protein 16 homolog
106585217	noxa1	Nadph oxidase activator 1
106576850	rrp12	Ribosomal rna processing 12 homolog
106585210	abca2	Atp-binding cassette sub-family a member 2-like
106568669	abcf2a	Atp-binding cassette sub-family f member 2-like
106576841	lrrfip2	Lrr binding flii interacting protein 2
106588512	LOC106588512	Choline transporter-like protein 4
106588512	slc44a4	Choline transporter-like protein 4
100195307		Protein arginine methyltransferase 3
106588504	LOC106588504	Exostosin-1b
106588504	ext1b	Exostosin-1b
100194782	ABCF2	Atp-binding cassette, sub-family f (gcn20), member 2
106561907	cttn	Src substrate cortactin-like
106610021	trim2a	Tripartite motif-containing protein 2-like
106610021	LOC106610021	Tripartite motif-containing protein 2-like
106566414	LOC106566414	Srsf protein kinase 1-like
106566414	srpk1a	Srsf protein kinase 1-like
106576804	polr1b	Rna polymerase i subunit b
106610658	LOC106610658	Connector enhancer of kinase suppressor of ras 2-like
106610658	cnksr1	Connector enhancer of kinase suppressor of ras 2-like
106604193	g3bp1	Ras gtpase-activating protein-binding protein 1-like
106604193	LOC106604193	Ras gtpase-activating protein-binding protein 1-like
106613482	LOC106613482	Kinesin-like protein kif14
106613482	kif14	Kinesin-like protein kif14
106566442	LOC106566442	Solute carrier organic anion transporter family member 4a1-like
106566442	slco4a1	Solute carrier organic anion transporter family member 4a1-like
106610663	LOC106610663	Yth domain-containing family protein 2-like
106610663	ythdf2	Yth domain-containing family protein 2-like
106589405	msh2	Muts homolog 2
106613490	LOC106613490	Arf-gap with coiled-coil, ank repeat and ph domain-containing protein 2-like
106613490	acap2	Arf-gap with coiled-coil, ank repeat and ph domain-containing protein 2-like
106610468	mis18bp1	Mis18 binding protein 1
106589412	sec24c	Protein transport protein sec24c-like
106606416	LOC106606416	Cyclin-f-like
106606416	ccnf	Cyclin-f-like
100136404	LOC100136404	Glutamate dehydrogenase, mitochondrial
106575185	clcn4	H(+)/cl(-) exchange transporter 4-like
106575185	LOC106575185	H(+)/cl(-) exchange transporter 4-like
106589428	LOC106589428	Pentatricopeptide repeat-containing protein 1, mitochondrial-like
106589428	ptcd1	Pentatricopeptide repeat-containing protein 1, mitochondrial-like
100380648	LOC100380648	Atp-dependent rna helicase ddx18
100380648	ddx18	Atp-dependent rna helicase ddx18
106585138	araf	Serine/threonine-protein kinase a-raf-like
106585138	LOC106585138	Serine/threonine-protein kinase a-raf-like
106566485	itpr3	Inositol 1,4,5-trisphosphate receptor type 3-like
106575163	LOC106575163	E3 ubiquitin-protein ligase march7-like
106575920	ncapd2	Non-smc condensin i complex subunit d2
106573125	nup160	Nucleoporin 160
106613035	grhl3	Grainyhead-like protein 3 homolog
106576775	LOC106576775	Cysteine sulfinic acid decarboxylase-like
106576775	csad	Cysteine sulfinic acid decarboxylase-like
106575258		Nck-associated protein 5-like
106613511	opa1	Dynamin-like 120 kda protein, mitochondrial
106582756	mst1ra	Macrophage-stimulating protein receptor-like
106582756	LOC106582756	Macrophage-stimulating protein receptor-like
106566505	COMT	Catechol o-methyltransferase-like
106586150	chpfa	Chondroitin sulfate synthase 2-like
106586150	LOC106586150	Chondroitin sulfate synthase 2-like
106576742	ubr2	E3 ubiquitin-protein ligase ubr2-like
106582764	epha2	Eph receptor a2
106610701	kidins220a	Kinase d-interacting substrate of 220 kda-like
106610701	LOC106610701	Kinase d-interacting substrate of 220 kda-like
106576883	epn1	Epsin-1-like
100380554	TCPE	T-complex protein 1 subunit epsilon
106563167	zmpste24	Caax prenyl protease 1 homolog
106568990	pkn2	Serine/threonine-protein kinase n2-like
106568990	LOC106568990	Serine/threonine-protein kinase n2-like
106586165	LOC106586165	Pre-mrna-processing factor 40 homolog a-like
106586165	prpf40a	Pre-mrna-processing factor 40 homolog a-like
106589476	itgb4	Integrin subunit beta 4
106613545	zfyve9b	Zinc finger fyve domain-containing protein 9-like
106604299	pin4	Long-chain-fatty-acid--coa ligase 4-like
106604299	LOC106604299	Long-chain-fatty-acid--coa ligase 4-like
106573224	LOC106573224	Liprin-beta-2-like
106576725	LOC106576725	Cullin-9-like
100196752	TCPG	T-complex protein 1 subunit gamma
106588328	pdia8	Protein disulfide-isomerase a3-like
106564860	syncripl	Heterogeneous nuclear ribonucleoprotein q
106564860	LOC106564860	Heterogeneous nuclear ribonucleoprotein q
106598911	cdc7	Cell division cycle 7
106576704	usp54a	Inactive ubiquitin carboxyl-terminal hydrolase 54-like
106610182	sh3d19	Sh3 domain-containing protein 19-like
106578085	LOC106578085	Chemokine-like receptor 1
106578085	fpr1	Chemokine-like receptor 1
106575325	map4k4	Mitogen-activated protein kinase kinase kinase kinase 4-like
106613576	ptbp1b	Polypyrimidine tract-binding protein 1-like
106613576	LOC106613576	Polypyrimidine tract-binding protein 1-like
106608626		Nuclear factor 1 b-type-like
106590174	slc4a2b	Anion exchange protein 2-like
106590174	LOC106590174	Anion exchange protein 2-like
106608623	PLAP	Phospholipase a-2-activating protein-like
106613599	LOC106613599	Thimet oligopeptidase-like
106613599	thop1	Thimet oligopeptidase-like
106599036	LOC106599036	Mitochondrial import inner membrane translocase subunit tim44-like
106589533	aco2	Aconitate hydratase, mitochondrial-like
106589533	LOC106589533	Aconitate hydratase, mitochondrial-like
106568933	LOC106568933	Choline-phosphate cytidylyltransferase a-like
106568933	pcyt1aa	Choline-phosphate cytidylyltransferase a-like
106576940	LOC106576940	Pdz domain-containing protein 8-like
106576940	pdzd8	Pdz domain-containing protein 8-like
106564502	si:zfos-323e3.4	Volume-regulated anion channel subunit lrrc8c-like
106610209	smarca5	Swi/snf-related matrix-associated actin-dependent regulator of chromatin subfamily a member 5-like
106581813		Plakophilin 4
106576949	ttc27	Tetratricopeptide repeat domain 27
106613619	wdr18	Wd repeat-containing protein 18
106613619	LOC106613619	Wd repeat-containing protein 18
106586230	ppp1r9ala	Neurabin-1-like
106586230	LOC106586230	Neurabin-1-like
106578518	LOC106578518	Rna-binding protein 42-like
106578518	rbm42	Rna-binding protein 42-like
106610770	filip1a	Filamin-a-interacting protein 1-like
106610770	LOC106610770	Filamin-a-interacting protein 1-like
106606577	LOC106606577	Septin-9-like
106606577	sept9a	Septin-9-like
106578444	hace1	Hect domain and ankyrin repeat containing e3 ubiquitin protein ligase 1
106562059	piezo1	Piezo-type mechanosensitive ion channel component 1-like
106586249	agps	Alkyldihydroxyacetonephosphate synthase, peroxisomal-like
106585012	LOC106585012	Transitional endoplasmic reticulum atpase
106585012	vcp	Transitional endoplasmic reticulum atpase
106587265	piezo1	Piezo-type mechanosensitive ion channel component 1-like
106566592	LOC106566592	Yth domain-containing family protein 1-like
106585008	LOC106585008	Clustered mitochondria protein homolog
106585008	si:ch211-166a6.5	Clustered mitochondria protein homolog
100195446	VIME	Vimentin
106613660	lsg1	Large 60s subunit nuclear export gtpase 1
106588579	LOC106588579	Splicing factor 3b subunit 4-like
106588579	sf3b4	Splicing factor 3b subunit 4-like
106586268	LOC106586268	Udp-glucose:glycoprotein glucosyltransferase 1-like
106586268	uggt2	Udp-glucose:glycoprotein glucosyltransferase 1-like
106599148		Calreticulin-like
106581775	ubr3	Ubiquitin protein ligase e3 component n-recognin 3
100195964	tbl3	Transducin beta-like protein 3
106564596	nomo	Nodal modulator 1-like
106568870	xrn1	5'-3' exoribonuclease 1-like
106568870	LOC106568870	5'-3' exoribonuclease 1-like
106584976		Rna-binding protein ews-like
100136527	slc6a6	Solute carrier family 6 (neurotransmitter transporter, taurine), member 6
106568864	eif4g1a	Eukaryotic translation initiation factor 4 gamma 1-like
106590234	sulf1	Sulfatase 1
106562138	LOC106562138	Sh2 domain-containing adapter protein f-like
106610282		Ras gtpase-activating protein-binding protein 2-like
106613694		Lipoprotein lipase-like
106564624	pdcd11	Protein rrp5 homolog
106564624	LOC106564624	Protein rrp5 homolog
106582927	rpn1	Dolichyl-diphosphooligosaccharide--protein glycosyltransferase subunit 1-like
106582927	LOC106582927	Dolichyl-diphosphooligosaccharide--protein glycosyltransferase subunit 1-like
106602556	LOC106602556	Protocadherin fat 1-like
106602556	fat1a	Protocadherin fat 1-like
106613722	LOC106613722	Tight junction protein zo-3-like
106613722	tjp3	Tight junction protein zo-3-like
106608755	LOC106608755	Rho guanine nucleotide exchange factor 15-like
106608755	si:dkey-38p12.3	Rho guanine nucleotide exchange factor 15-like
106606690		Rho gtpase-activating protein 17-like
106587208	LOC106587208	At-rich interactive domain-containing protein 3b-like
106575548	si:ch211-132g1.7	Prostaglandin f2 receptor negative regulator-like
106587155	eif4g2a	Eukaryotic translation initiation factor 4 gamma 2-like
106613735	gatad2ab	Transcriptional repressor p66-alpha-like
106613735	LOC106613735	Transcriptional repressor p66-alpha-like
100380635	mcm7	Minichromosome maintenance complex component 7
106610331	ints12	Integrator complex subunit 12-like
106610331	LOC106610331	Integrator complex subunit 12-like
106610330	arhgef38	Rho guanine nucleotide exchange factor 38
106608729	fxr2	Fragile x mental retardation syndrome-related protein 1-like
106608729	LOC106608729	Fragile x mental retardation syndrome-related protein 1-like
106610882	LOC106610882	Uncharacterized protein kiaa1522 homolog
106579957	atp2a2	Atpase sarcoplasmic/endoplasmic reticulum ca2+ transporting 2
106613743	LOC106613743	Midnolin-like
106613743	midn	Midnolin-like
106613745	cbarpb	Protein dos-like
106613745	LOC106613745	Protein dos-like
106568830	pfkpb	Atp-dependent 6-phosphofructokinase, platelet type-like
106568830	LOC106568830	Atp-dependent 6-phosphofructokinase, platelet type-like
100195784	LINCR	E3 ubiquitin-protein ligase lincr
106566749		5-aminolevulinate synthase, nonspecific, mitochondrial-like
106580217	si:ch73-138n13.1	Zinc finger ccch domain-containing protein 13-like
106579938	LOC106579938	Malectin-like
106579938	mlec	Malectin-like
106578560	kif5ba	Kinesin-1 heavy chain-like
106578560	LOC106578560	Kinesin-1 heavy chain-like
106564685	LOC106564685	Myosin-9-like
106564685	myh9a	Myosin-9-like
106581923	LOC106581923	Ngfi-a-binding protein 1-like
106581923	nab1b	Ngfi-a-binding protein 1-like
106571114	ccnk	Cyclin-k-like
106613766	EF2	Elongation factor 2-like
100196723		Splicing factor 3a, subunit 1
106610844	LOC106610844	Rho gtpase-activating protein 11a-like
106610844	arhgap11a	Rho gtpase-activating protein 11a-like
106586335	LOC106586335	Isocitrate dehydrogenase [nadp] cytoplasmic-like
106586335	idh1	Isocitrate dehydrogenase [nadp] cytoplasmic-like
106587329	usp10	Ubiquitin carboxyl-terminal hydrolase 10-like
106571146	smek1	Serine/threonine-protein phosphatase 4 regulatory subunit 3
106571146	LOC106571146	Serine/threonine-protein phosphatase 4 regulatory subunit 3
106585561	LOC106585561	Dedicator of cytokinesis protein 5-like
106585561	dock5	Dedicator of cytokinesis protein 5-like
106608847	LOC106608847	Low-density lipoprotein receptor-related protein 10-like
106608847	lrp10	Low-density lipoprotein receptor-related protein 10-like
106577050	LOC106577050	Wings apart-like protein homolog
106577050	wapla	Wings apart-like protein homolog
106589696	lrpprc	Leucine rich pentatricopeptide repeat containing
106584111	spata18	Spermatogenesis associated 18
106571135	LOC106571135	Serine/threonine-protein kinase pak 6-like
106571135	pak6b	Serine/threonine-protein kinase pak 6-like
106586369	hspd1	60 kda heat shock protein, mitochondrial
106586369	LOC106586369	60 kda heat shock protein, mitochondrial
106606778	aldh3b1	Aldehyde dehydrogenase family 3 member b1-like
106599428	dhx9	Dexh-box helicase 9
100196167	TWS1A	Twisted gastrulation protein homolog 1-a
106569065	LOC106569065	Laminin subunit gamma-2-like
106569065	lamc2	Laminin subunit gamma-2-like
106584225	LOC106584225	E3 ubiquitin-protein ligase sh3rf1-like
106584225	sh3rf1	E3 ubiquitin-protein ligase sh3rf1-like
106573361	LOC106573361	Gtpase hras-like
106583009	LOC106583009	Solute carrier family 2, facilitated glucose transporter member 1-like
106583009	slc2a1b	Solute carrier family 2, facilitated glucose transporter member 1-like
106581931		Kunitz-type serine protease inhibitor bitisilin-3-like
106610433	LOC106610433	Von willebrand factor a domain-containing protein 7-like
106587349	usp10	Ubiquitin carboxyl-terminal hydrolase 10-like
106587349	LOC106587349	Ubiquitin carboxyl-terminal hydrolase 10-like
100380301	CLCN3	Chloride channel 3
100380301	clcn3	Chloride channel 3
106571123	IF5	Eukaryotic translation initiation factor 5-like
106564725	LOC106564725	Salmo salar interferon gamma receptor 1b (ifngr1b), mrna.
106610440	LOC106610440	Dual specificity testis-specific protein kinase 2-like
100196320	rtkn2	Rhotekin 2
106564746	LOC106564746	Puromycin-sensitive aminopeptidase-like
106564746	npepps	Puromycin-sensitive aminopeptidase-like
106577137	kif11	Kinesin-like protein kif11-b
106577137	LOC106577137	Kinesin-like protein kif11-b
106613840	rfx2	Dna-binding protein rfx2-like
106613840	LOC106613840	Dna-binding protein rfx2-like
106564751	PLAK	Junction plakoglobin-like
106564958		Keratin, type i cytoskeletal 13-like
106564955	LOC106564955	Tensin-4-like
106571166		Absent in melanoma 1 protein-like
106571177	pdia6	Protein disulfide-isomerase a6-like
106588763	pum1	Pumilio rna binding family member 1
100380300	PWP2	Periodic tryptophan protein 2 homolog
106564931	GDIR	Rho gdp-dissociation inhibitor 1-like
106588745	pdcd6ip	Programmed cell death 6 interacting protein
106611015	ktn1	Kinectin 1
106588489	LOC106588489	Signal-induced proliferation-associated 1-like protein 1
106566890	plxna1a	Plexin-a1-like
106566890	LOC106566890	Plexin-a1-like
106588740	fam83hb	Protein fam83h-like
106588740	LOC106588740	Protein fam83h-like
106569255	urod	Uroporphyrinogen decarboxylase
106585496	LOC106585496	Malectin-like
106585496	mlec	Malectin-like
106585483	gcn1	Translational activator gcn1-like
106586439	myo1b	Unconventional myosin-ib-like
106602719	LOC106602719	Pre-mrna-splicing factor atp-dependent rna helicase dhx15
106588796	cdca7b	Cell division cycle-associated 7-like protein
106588796	LOC106588796	Cell division cycle-associated 7-like protein
106580679	lmna	Lamin-a-like
106580679	LOC106580679	Lamin-a-like
106562317	caprin1a	Caprin-1-like
106585469	LOC106585469	Sarcoplasmic/endoplasmic reticulum calcium atpase 2-like
106581434	ptpn23a	Tyrosine-protein phosphatase non-receptor type 23-like
100136360	hsp90ab1	Heat shock protein 90 alpha family class b member 1
106608991	CAN1	Calpain-1 catalytic subunit-like
106581883	LOC106581883	Protein smg5-like
106581883	smg5	Protein smg5-like
106581956	dnase2	Deoxyribonuclease-2-alpha-like
106581956	LOC106581956	Deoxyribonuclease-2-alpha-like
106566878	cdk11b	Cyclin-dependent kinase 11b-like
106589760	slc25a28	Mitoferrin-2-like
106577153	LOC106577153	Putative atp-dependent rna helicase dhx57
106577153	dhx57	Putative atp-dependent rna helicase dhx57
106613902	calr	Calreticulin-like
106613902	LOC106613902	Calreticulin-like
106586447	cps1	Carbamoyl-phosphate synthase 1
106588828	tp4a2	Protein tyrosine phosphatase type iva 2
106609016	LOC106609016	Rho guanine nucleotide exchange factor 11-like
106564871	LOC106564871	Cytoplasmic phosphatidylinositol transfer protein 1-like
106606937	si:ch73-281f12.4	Ras-associating and dilute domain-containing protein-like
106562356	ipo7	Importin-7-like
106562356	LOC106562356	Importin-7-like
100380819	wee1	Wee1 homolog (s. pombe)
100380819	WEE1	Wee1 homolog (s. pombe)
106566849	csde1	Cold shock domain-containing protein e1-like
106564867	LOC106564867	T-complex protein 1 subunit delta
106564867	cct4	T-complex protein 1 subunit delta
106580360	kntc1	Kinetochore associated 1
106566846	dennd2c	Denn domain-containing protein 2c-like
106566846	LOC106566846	Denn domain-containing protein 2c-like
106609041	scyl2	Scy1 like pseudokinase 2
106613922	ect2	Epithelial cell transforming 2
106584324	eps15	Epidermal growth factor receptor substrate 15-like
106584324	LOC106584324	Epidermal growth factor receptor substrate 15-like
106587506	caprin1a	Caprin-1-like
106573497	scaper	S-phase cyclin a associated protein in the er
106585396	jak2b	Tyrosine-protein kinase jak2-like
106585396	LOC106585396	Tyrosine-protein kinase jak2-like
100195312	SQSTM	Sequestosome-1
106580321	limk2	Lim domain kinase 2-like
106580321	LOC106580321	Lim domain kinase 2-like
106604570	canx	Calnexin-like
106604570	LOC106604570	Calnexin-like
106578647	dlgap1b	Disks large-associated protein 1-like
106613933	LOC106613933	Probable phospholipid-transporting atpase if
106566801	LOC106566801	Uncharacterized loc106566801
106566801	dnmt3bb.2	Uncharacterized loc106566801
106578639		Sickle tail protein-like
106613946	pfas	Phosphoribosylformylglycinamidine synthase
106609061	LOC106609061	Ubiquitin carboxyl-terminal hydrolase 12-like
106609061	usp12b	Ubiquitin carboxyl-terminal hydrolase 12-like
100196201		Ubiquitin-like protein 1
106587545	ipo7	Importin-7
106587545	LOC106587545	Importin-7
106599566	LBH	Protein lbh-like
106569165	dspa	Desmoplakin-like
106584349	gpc1a	Glypican-1-like
106584349	LOC106584349	Glypican-1-like
106583209	LOC106583209	Selenocysteine-specific elongation factor-like
106583209	eefsec	Selenocysteine-specific elongation factor-like
106566937	dennd2da	Denn domain-containing protein 2d-like
106566937	LOC106566937	Denn domain-containing protein 2d-like
106588890	LOC106588890	Zinc finger protein 385d-like
106588891	rab25a	Ras-related protein rab-25-like
100196291	MAL	Mal, t-cell differentiation protein
106586530	LOC106586530	E3 sumo-protein ligase ranbp2-like
106569147	dhx30	Dexh-box helicase 30
106575044	NOL5	Nucleolar protein 5
106585712	cemip2	Transmembrane protein 2-like
100380669		Myosin, heavy chain 9, non-muscle
106580435	LOC106580435	Septin-2
106580435	zgc:63587	Septin-2
106560254	LOC106560254	Palladin-like
106578684	pou6f2	Pou domain, class 6, transcription factor 2-like
106578684	LOC106578684	Pou domain, class 6, transcription factor 2-like
106575950	LOC106575950	Ubiquitin carboxyl-terminal hydrolase 15-like
106573733	bcar1	Breast cancer anti-estrogen resistance protein 1-like
106575969	scml2	Polycomb protein scmh1-like
106560278	LOC106560278	Uncharacterized loc106560278
106602915	LOC106602915	Rac-beta serine/threonine-protein kinase-like
106589883		Vinculin-like
106560288	serbp1a	Plasminogen activator inhibitor 1 rna-binding protein-like
106609109	LOC106609109	Tbc1 domain family member 22b-like
106609109	tbc1d22a	Tbc1 domain family member 22b-like
106590610	LOC106590610	T-complex protein 1 subunit epsilon-like
106590610	cct5	T-complex protein 1 subunit epsilon-like
106607210	dnmt1	Dna (cytosine-5)-methyltransferase 1-like
106607210	LOC106607210	Dna (cytosine-5)-methyltransferase 1-like
106580466	trmt2a	Trna (uracil-5-)-methyltransferase homolog a-like
100194965	EF2	Elongation factor 2
106583613	plecb	Plectin-like
100380787	BOP1	Block of proliferation 1
106566996	larp4aa	La-related protein 4-like
106566996	LOC106566996	La-related protein 4-like
106609117		Chromosome ssa07 open reading frame, human c12orf40
106569305	LOC106569305	Outer dense fiber protein 2-like
106575993	LOC106575993	Tbc1 domain family member 22b-like
106575993	tbc1d22a	Tbc1 domain family member 22b-like
106602954	LOC106602954	H(+)/cl(-) exchange transporter 5
106602954	clcn5a	H(+)/cl(-) exchange transporter 5
106602957	LOC106602957	Cationic amino acid transporter 3-like
106602957	slc7a3a	Cationic amino acid transporter 3-like
106571395	LOC106571395	Cation-independent mannose-6-phosphate receptor-like
106571395	igf2r	Cation-independent mannose-6-phosphate receptor-like
106573693	zc3h18	Zinc finger ccch domain-containing protein 18-like
106587689	prc1b	Protein regulator of cytokinesis 1-like
100196303	eif2ak2	Eukaryotic translation initiation factor 2 alpha kinase 2
106565049	LOC106565049	Mtss1-like protein
106565049	mtss1	Mtss1-like protein
100195324	copa	Coatomer protein complex, subunit alpha
100195324	COPA	Coatomer protein complex, subunit alpha
106571410	reps1	Ralbp1-associated eps domain-containing protein 1-like
106604810	LOC106604810	Cytochrome b-245 heavy chain-like
106604810	nox1	Cytochrome b-245 heavy chain-like
106573652	2015-09-01	Septin-7-like
106609228		Putative adenosylhomocysteinase 3
106569427	prmt5	Protein arginine n-methyltransferase 5-like
106569427	LOC106569427	Protein arginine n-methyltransferase 5-like
106573639	lcat	Phosphatidylcholine-sterol acyltransferase-like
106589940	kif20ba	Kinesin-like protein kif20b
106589940	LOC106589940	Kinesin-like protein kif20b
106583321	LOC106583321	Rna-binding protein musashi homolog 1-like
106567062	LOC106567062	Rna-binding motif, single-stranded-interacting protein 2-like
106603181	LOC106603181	Organic solute transporter subunit alpha-like
106589017	LOC106589017	Thyroid hormone receptor-associated protein 3-like
106589017	thrap3b	Thyroid hormone receptor-associated protein 3-like
106582247		Nima related kinase 5
106589020	LOC106589020	Ribonuclease zc3h12a-like
106569474	mcm6	Zygotic dna replication licensing factor mcm6-b-like
106582262	nckap1	Nck-associated protein 1-like
106567074	lima1a	Lim domain and actin-binding protein 1-like
106567074	LOC106567074	Lim domain and actin-binding protein 1-like
106560344	LOC106560344	Transcription initiation factor tfiid subunit 4-like
106560344	taf4b	Transcription initiation factor tfiid subunit 4-like
106589953	nolc1	Nucleolar and coiled-body phosphoprotein 1-like
106584535	LOC106584535	E3 ubiquitin-protein ligase rfwd3-like
106584535	glg1a	E3 ubiquitin-protein ligase rfwd3-like
106589959	capn2a	Calpain-2 catalytic subunit-like
106567090	tuba1c	Tubulin alpha chain
106567090	LOC106567090	Tubulin alpha chain
106609199		Neural wiskott-aldrich syndrome protein-like
106586706	tfg	Trafficking from er to golgi regulator
106585800	nol6	Nucleolar protein 6
106589047	vars2	Valyl-trna synthetase 2, mitochondrial
100380429	RCC1	Regulator of chromosome condensation 1
106607315		Unconventional myosin-x-like
106585805	si:dkey-40c11.2	Drebrin-like protein b
106585805	LOC106585805	Drebrin-like protein b
106604840	LOC106604840	Pre-mrna-splicing factor rbm22-like
106578809	nolc1	Nucleolar and coiled-body phosphoprotein 1-like
106578809	LOC106578809	Nucleolar and coiled-body phosphoprotein 1-like
106577392	oat	Ornithine aminotransferase, mitochondrial-like
106600084	LOC106600084	Integrin alpha-6-like
106600084	itga6b	Integrin alpha-6-like
106609169	utp20	Utp20 small subunit processome component
100195526		Rad51 recombinase
106567128	nol9	Nucleolar protein 9
106609324	SAM50	Sorting and assembly machinery component 50 homolog b-like
106611266	mpp5a	Maguk p55 subfamily member 5-a-like
106584892	tp53bp2b	Apoptosis-stimulating of p53 protein 2-like
106569524	EF2	Elongation factor 2-like
106607271	cdk12	Cyclin-dependent kinase 12-like
106607271	LOC106607271	Cyclin-dependent kinase 12-like
106577429	LOC106577429	Mitotic checkpoint protein bub3
106577429	LOC106575478	Mitotic checkpoint protein bub3
106577429	bub3	Mitotic checkpoint protein bub3
101448057	IGFBP-1A1	Insulin-like growth factor binding protein 1 paralog a1
106585835	smarcad1	Swi/snf-related, matrix-associated actin-dependent regulator of chromatin, subfamily a, containing dead/h box 1
106607266	itgb3a	Integrin beta-3-like
106589082	LOC106589082	Kh domain-containing, rna-binding, signal transduction-associated protein 1-like
106589082	khdrbs1b	Kh domain-containing, rna-binding, signal transduction-associated protein 1-like
106607257	eftud2	116 kda u5 small nuclear ribonucleoprotein component
106607257	LOC106607257	116 kda u5 small nuclear ribonucleoprotein component
106586778	mfsd9	Major facilitator superfamily domain containing 9
106585011	ptk7a	Inactive tyrosine-protein kinase 7-like
106609271	sfmbt2	Scm like with four mbt domains 2
106585299	LOC106585299	Signal-induced proliferation-associated 1-like protein 2
106585299	sipa1l2	Signal-induced proliferation-associated 1-like protein 2
106586755	mapk7	Mitogen-activated protein kinase 7
106565250	mtmr14	Myotubularin related protein 14
106585861	frmd3	Ferm domain containing 3
106586797	LOC106586797	Mediator of rna polymerase ii transcription subunit 14-like
106586797	med14	Mediator of rna polymerase ii transcription subunit 14-like
106571706	klc1	Kinesin light chain 1
106586794	LOC106586794	Atp-dependent rna helicase ddx3x-like
106586794	ddx3xa	Atp-dependent rna helicase ddx3x-like
106576163	ttll12	Tubulin tyrosine ligase like 12
106576169	LOC106576169	Lipase maturation factor 2-like
106576169	lmf2b	Lipase maturation factor 2-like
106569597	LOC106569597	Ski-like protein
106569597	skilb	Ski-like protein
106571690	itpk1	Inositol-tetrakisphosphate 1-kinase
100194871	F110A	Fam110a
106571688	LOC106571688	Protein sel-1 homolog 1-like
106571688	sel1l	Protein sel-1 homolog 1-like
106607479	LOC106607479	Oxysterol-binding protein-related protein 7-like
106565228	LOC106565228	Intermediate filament protein on3-like
106565228	LOC106565226	Intermediate filament protein on3-like
106609356	hsp90b1	Endoplasmin-like
106571681	sptlc2b	Serine palmitoyltransferase 2-like
106571681	LOC106571681	Serine palmitoyltransferase 2-like
106583477		Laminin subunit beta 3
106573958	nbeal1	Neurobeachin like 1
106569607	LOC106569607	Epidermal growth factor receptor substrate 15-like 1
106583463	LOC106583462	Nck-interacting protein with sh3 domain-like
106583463	RHOA	Nck-interacting protein with sh3 domain-like
106590704		Serine/arginine repetitive matrix protein 2-like
106583454	tmcc1	Transmembrane and coiled-coil domain family 1
106580643	abcf3	Atp-binding cassette sub-family f member 3-like
106580643	LOC106580643	Atp-binding cassette sub-family f member 3-like
106576194	sfmbt2	Scm-like with four mbt domains protein 2
106607466		Putative all-trans-retinol 13,14-reductase
100194934	PDIA5	Protein disulfide isomerase family a member 5
106578897	llgl2	Lethal(2) giant larvae protein homolog 2-like
106578897	LOC106578897	Lethal(2) giant larvae protein homolog 2-like
106573868	LOC106573868	Probable cation-transporting atpase 13a3
106571676	gtf2a1	Transcription initiation factor iia subunit 1-like
106571676	LOC106571676	Transcription initiation factor iia subunit 1-like
106609389		Probable polypeptide n-acetylgalactosaminyltransferase 8
106582337	LOC106582337	Integrin beta-5-like
106582337	itgb5	Integrin beta-5-like
106573897	LOC106573897	Camp-specific 3',5'-cyclic phosphodiesterase 4c-like
100380630	LOC100380630	1-phosphatidylinositol 3-phosphate 5-kinase
100380630	pikfyve	1-phosphatidylinositol 3-phosphate 5-kinase
106586818	LOC106586818	Ngfi-a-binding protein 1-like
106586818	nab1b	Ngfi-a-binding protein 1-like
106583424	ubap1	Ubiquitin associated protein 1
100136430	hspd1	60 kda heat shock protein, mitochondrial
100136430	LOC100136430	60 kda heat shock protein, mitochondrial
106560503	atf6	Activating transcription factor 6
106576230	LOC106576230	Tetratricopeptide repeat protein gnn-like
106576230	ttc41	Tetratricopeptide repeat protein gnn-like
106565197	idh3b	Isocitrate dehydrogenase [nad] subunit beta, mitochondrial-like
106603309	LOC106603309	Oligophrenin-1-like
106603309	ophn1	Oligophrenin-1-like
106569693		Protein fam102b-like
101448033	LOC101448033	Calpastatin 2
100380407	ICAL	Calpastatin
100380407	ical	Calpastatin
106577483	stim2b	Stromal interaction molecule 2-like
106577483	LOC106577483	Stromal interaction molecule 2-like
106565187	ubap1	Ubiquitin-associated protein 1-like
106565187	LOC106565187	Ubiquitin-associated protein 1-like
106607423	LOC106607423	Manganese-transporting atpase 13a1-like
106607423	atp13a1	Manganese-transporting atpase 13a1-like
106588015	vps13c	Vacuolar protein sorting 13 homolog c
100306778		Proteasome (prosome, macropain) 26s subunit, non-atpase, 2
106573927	map1sa	Microtubule-associated protein 1b-like
106573927	LOC106573927	Microtubule-associated protein 1b-like
106588430	LOC106588430	E3 sumo-protein ligase cbx4-like
106578928	sec24c	Protein transport protein sec24c-like
106578928	LOC106578928	Protein transport protein sec24c-like
106560513	orc1	Origin recognition complex subunit 1
106576264	dyrk4	Dual specificity tyrosine-phosphorylation-regulated kinase 4-like
106576264	LOC106576264	Dual specificity tyrosine-phosphorylation-regulated kinase 4-like
106586854		Ribosomal rna processing 1b
106576277	parpbp	Pcna-interacting partner-like
106582393	ptpn4a	Tyrosine-protein phosphatase non-receptor type 4-like
106600546	LOC106600545	Yth domain-containing family protein 1-like
106583587	LOC106583587	Rac gtpase-activating protein 1-like
106607556	prep	Prolyl endopeptidase-like
106588110	LOC106588110	Regulatory-associated protein of mtor
106588110	rptor	Regulatory-associated protein of mtor
100195880	EPD1	Ependymin-1
106588093	p4hb	Prolyl 4-hydroxylase subunit beta
106609518	slc38a4	Sodium-coupled neutral amino acid transporter 2-like
106609518	LOC106609517	Sodium-coupled neutral amino acid transporter 2-like
106609518	LOC106609518	Sodium-coupled neutral amino acid transporter 2-like
106587823	krt222	Keratin, type i cytoskeletal 18-a-like
106587823	LOC106587823	Keratin, type i cytoskeletal 18-a-like
106587847	LOC106587847	Keratin, type i cytoskeletal 13-like
106577534		Alpha kinase 1
106560548	LOC106560548	Abnormal spindle-like microcephaly-associated protein homolog
106560548	aspm	Abnormal spindle-like microcephaly-associated protein homolog
106580760	CPNS1	Salmo salar calpain small subunit 1-like (loc106580759), mrna.
106607563	PDIA6	Protein disulfide-isomerase a6-like
106580763	timm50	Mitochondrial import inner membrane translocase subunit tim50-like
106587691	npepps	Puromycin-sensitive aminopeptidase-like
106587691	LOC106587691	Puromycin-sensitive aminopeptidase-like
106603602	pld2	Phospholipase d2-like
106611464	LOC106611464	Serine/arginine-rich splicing factor 5-like
106611464	srsf5a	Serine/arginine-rich splicing factor 5-like
100380867	eif4bb	Eukaryotic translation initiation factor 4b
100380867	LOC100380867	Eukaryotic translation initiation factor 4b
106585990	pias2	E3 sumo-protein ligase pias2-like
106587368	LOC106587368	Evi5-like protein
106587227	LOC106587227	Bub3-interacting and glebs motif-containing protein znf207-like
106576408	LOC106576408	Sodium-coupled neutral amino acid transporter 2
106576408	S38A2	Sodium-coupled neutral amino acid transporter 2
106583629	plxnb1b	Plexin-b1-like
106576398	LOC106576398	Diphosphoinositol polyphosphate phosphohydrolase 3-beta-like
106576398	nudt4b	Diphosphoinositol polyphosphate phosphohydrolase 3-beta-like
100286534	hsp90ab1	Heat shock protein hsp 90-beta
106560584	mfi2	Melanotransferrin
106577569	LOC106577569	Protein dok-7-like
106577570	LOC106577570	Regulator of g-protein signaling 12-like
106577570	rgs12a	Regulator of g-protein signaling 12-like
100136508	ube2v1	Ubiquitin-conjugating enzyme e2 variant 1-like
100136508	LOC100136508	Ubiquitin-conjugating enzyme e2 variant 1-like
106586974	rssa	40s ribosomal protein sa
106586974	rpsa	40s ribosomal protein sa
106584850		Dnaj homolog subfamily a member 4-like
106560596	lmnb2	Lamin b2
106603545	LOC106603544	Etoposide-induced protein 2.4 homolog
106603545	stt3a	Etoposide-induced protein 2.4 homolog
106603545	LOC106603545	Etoposide-induced protein 2.4 homolog
106560599	enc3	Ectoderm-neural cortex protein 1-like
106560599	LOC106560599	Ectoderm-neural cortex protein 1-like
106577586	LOC106577586	Nuclear factor 1 b-type-like
106571741	fermt1	Fermitin family homolog 1-like
106571741	LOC106571740	Fermitin family homolog 1-like
106579026	tcf7l2	Transcription factor 7-like 2
106579026	LOC106579026	Transcription factor 7-like 2
106565337	LOC106565337	Double-stranded rna-binding protein staufen homolog 1-like
106565337	stau1	Double-stranded rna-binding protein staufen homolog 1-like
106600675	ccdc137	Coiled-coil domain containing 137
106604689	eif3a	Eukaryotic translation initiation factor 3 subunit a
106565341	LOC106565341	Slit-robo rho gtpase-activating protein 3-like
106580854	actn4	Actinin alpha 4
106579328	LOC106579328	Ets translocation variant 4-like
106579328	etv4	Ets translocation variant 4-like
100380795	LOC100380795	26s proteasome non-atpase regulatory subunit 11b
100380795	psmd11b	26s proteasome non-atpase regulatory subunit 11b
106574112	plcxd1	Pi-plc x domain-containing protein 1-like
106574112	LOC106574112	Pi-plc x domain-containing protein 1-like
106567438	LOC106567438	Ubiquitin-like domain-containing ctd phosphatase 1
106603521	LOC106603521	Ribosomal protein s6 kinase beta-1-like
106603521	rps6kb1a	Ribosomal protein s6 kinase beta-1-like
106579318	osbpl7	Oxysterol binding protein like 7
106567443		Transcription elongation regulator 1-like
100194873	NCOA5	Nuclear receptor coactivator 5
100195205		Coatomer protein complex, subunit gamma 2
100194746		Atg4 autophagy related 4 homolog b (s. cerevisiae)
106605129	LOC106605129	Map7 domain-containing protein 1-like
106605129	map7d1a	Map7 domain-containing protein 1-like
106565382	ddhd2	Phospholipase ddhd2-like
106605133	LOC106605133	Four and a half lim domains protein 3-like
106605133	fhl3a	Four and a half lim domains protein 3-like
100306804	SYLC	Leucyl-trna synthetase 1
106600755	taok2a	Serine/threonine-protein kinase tao2-like
106600755	LOC106600755	Serine/threonine-protein kinase tao2-like
106565393	LOC106565393	Purine nucleoside phosphorylase-like
106565393	pnp4a	Purine nucleoside phosphorylase-like
106582487	LOC106582487	Ankyrin repeat domain-containing protein 50-like
106582487	ankrd50l	Ankyrin repeat domain-containing protein 50-like
106582485	LOC106582485	Uncharacterized loc106582485
100306749	INPP	Inositol polyphosphate 1-phosphatase
106574148	ftsj3	Ankyrin repeat and socs box protein 3-like
106574148	LOC106574148	Ankyrin repeat and socs box protein 3-like
106588876	nomo	Nodal modulator 1-like
106607702	bub1	Mitotic checkpoint serine/threonine-protein kinase bub1-like
106567501	shroom1	Protein shroom1-like
106567501	LOC106567501	Protein shroom1-like
106579243	eps8l1b	Epidermal growth factor receptor kinase substrate 8-like protein 1
106579242	LOC106579242	Sodium-dependent neutral amino acid transporter b(0)at2-like
106579242	slc6a16b	Sodium-dependent neutral amino acid transporter b(0)at2-like
106605151	LOC106605151	Protein argonaute-1
106605151	ago3a	Protein argonaute-1
106579231	rnf40	Ring finger protein 40
106574125	ankub1	Ankyrin repeat and ubiquitin domain containing 1
106579216	rhot2	Ras homolog family member t2
106600914	LOC106600914	Manganese-transporting atpase 13a1-like
106600914	atp13a1	Manganese-transporting atpase 13a1-like
106577647	dnajc3b	Dnaj homolog subfamily c member 3-like
106579195	LOC106579195	Ankyrin repeat and fibronectin type-iii domain-containing protein 1-like
100194771	SC6A6	Solute carrier family 6 member 6
106605930	LOC106605930	Cullin-9-like
106600887	mief1	Mitochondrial dynamics protein mid51
106600887	LOC106600887	Mitochondrial dynamics protein mid51
100286460	prs27	Serine protease 27
101448008	HDAC2	Histone deacetylase 2
106570060	neu1	Sialidase-1-like
106570060	LOC106570060	Sialidase-1-like
106581001	fhdc4	Inverted formin-2-like
106581001	LOC106581001	Inverted formin-2-like
106577688	fxr2	Fragile x mental retardation syndrome-related protein 1-like
106577688	LOC106577688	Fragile x mental retardation syndrome-related protein 1-like
106574186	ncl	Nucleolin
106607751	map3k5	Mitogen-activated protein kinase kinase kinase 5
100196558	RDM1	Rad52 motif containing 1
106597194	LOC106597194	Mrna-decapping enzyme 1b-like
106579162	LOC106579162	Protein dbf4 homolog b-like
106605289	otud7b	Otu domain-containing protein 7b-like
106605289	LOC106605289	Otu domain-containing protein 7b-like
106567533	LOC106567533	Protein transport protein sec24a-like
106567533	sec24a	Protein transport protein sec24a-like
106579158	vat1	Vesicle amine transport 1
106603631	mybbp1a	Myb-binding protein 1a-like protein
106574199	LOC106574199	Cysteine protease atg4b-like
106574199	atg4b	Cysteine protease atg4b-like
100196887	EF1A2	Elongation factor 1-alpha, oocyte form
100196887	ef1a	Elongation factor 1-alpha, oocyte form
100380707	usp4	Ubiquitin carboxyl-terminal hydrolase 4
100380707	LOC100380707	Ubiquitin carboxyl-terminal hydrolase 4
106570026	eloa	Transcription elongation factor b polypeptide 3-like
106570026	LOC106570026	Transcription elongation factor b polypeptide 3-like
106577801	LOC106577801	Gmp reductase 2-like
106577801	gmpr2	Gmp reductase 2-like
106560704	LOC106560704	Oxysterol-binding protein-related protein 5-like
106560704	osbpl5	Oxysterol-binding protein-related protein 5-like
100194694		Sequestosome 1
106611596	maml1	Calnexin
106563044	LOC106563044	Lipoma hmgic fusion partner-like 2 protein
106563044	lhfpl2a	Lipoma hmgic fusion partner-like 2 protein
106581211	LOC106581211	Flotillin-2
106581211	flot2b	Flotillin-2
100196497		Pleckstrin homology-like domain family a member 2
106583771	gmppb	Gdp-mannose pyrophosphorylase b
106569995	styk1a	Tyrosine-protein kinase styk1-like
106605359	LOC106605359	Homocysteine-responsive endoplasmic reticulum-resident ubiquitin-like domain member 2 protein
106605359	herpud2	Homocysteine-responsive endoplasmic reticulum-resident ubiquitin-like domain member 2 protein
106563031	LOC106563031	Collagen type iv alpha-3-binding protein-like
106563031	cert1b	Collagen type iv alpha-3-binding protein-like
106607799	LOC106607799	Cation-independent mannose-6-phosphate receptor-like
106607799	igf2r	Cation-independent mannose-6-phosphate receptor-like
106600802	kpnb1	Importin subunit beta-1-like
106600802	LOC106600802	Importin subunit beta-1-like
106605373	nagpa	N-acetylglucosamine-1-phosphodiester alpha-n-acetylglucosaminidase-like
106605373	LOC106605373	N-acetylglucosamine-1-phosphodiester alpha-n-acetylglucosaminidase-like
106607814	LOC106607814	Ralbp1-associated eps domain-containing protein 1-like
106607814	reps1	Ralbp1-associated eps domain-containing protein 1-like
106563017		Microtubule-associated serine/threonine-protein kinase 1-like
106583785	iars1	Isoleucyl-trna synthetase 1
106577864	clcn3	H(+)/cl(-) exchange transporter 3-like
106577864	LOC106577864	H(+)/cl(-) exchange transporter 3-like
106577859	si:ch211-168d1.3	Ras and rab interactor 2-like
106581169	dph1	Diphthamide biosynthesis 1
106605450	LOC106605450	Ras gtpase-activating-like protein iqgap3
106605450	iqgap3	Ras gtpase-activating-like protein iqgap3
106600990	eftud2	116 kda u5 small nuclear ribonucleoprotein component
106600990	LOC106600990	116 kda u5 small nuclear ribonucleoprotein component
106563139	tnfrsfa	Tumor necrosis factor receptor superfamily member 10a-like
106563139	LOC106563139	Tumor necrosis factor receptor superfamily member 10a-like
106611634	LOC106611634	Nuclear cap-binding protein subunit 1-like
106591329	LOC106591329	Aspartate aminotransferase, cytoplasmic-like
106565654	dstyk	Dual serine/threonine and tyrosine protein kinase-like
106565654	LOC106565654	Dual serine/threonine and tyrosine protein kinase-like
106601015	LOC106601015	Atp-citrate synthase-like
106607150	tp53bp2a	Apoptosis-stimulating of p53 protein 2-like
106607150	LOC106607150	Apoptosis-stimulating of p53 protein 2-like
106605422	LOC106605422	Protein tbrg4-like
106605422	tbrg4	Protein tbrg4-like
100380396	atad3	Atpase family aaa domain-containing protein 3
106583801	nol8	Nucleolar protein 8
100286711	HSP70	Heat shock cognate 71 kda protein
106583816		Filamin b
106605406	si:ch73-22o12.1	Nectin-2-like
106605406	LOC106605406	Nectin-2-like
106611663	LOC106611663	Large neutral amino acids transporter small subunit 3-like
106605401	vars1	Valine--trna ligase-like
100380749	hyou1	Hypoxia up-regulated protein 1
106569895		Ca085 protein
106577911	LOC106577911	Dynactin subunit 1-like
106577911	dctn1a	Dynactin subunit 1-like
106611786	si:ch73-380n15.2	Neuronal acetylcholine receptor subunit alpha-7-like
106611786	LOC106611786	Neuronal acetylcholine receptor subunit alpha-7-like
106581108	LOC106581108	Clathrin heavy chain 1-like
100380284	PCY2	Ethanolamine-phosphate cytidylyltransferase
106577949	LOC106577949	E3 ubiquitin/isg15 ligase trim25-like
106592110	khsrp	Far upstream element-binding protein 2-like
106592110	LOC106592110	Far upstream element-binding protein 2-like
106567637	LOC106567637	Hypoxia up-regulated protein 1-like
106567637	hyou1	Hypoxia up-regulated protein 1-like
100195127	NARG1	N-alpha-acetyltransferase 15, nata auxiliary subunit
106611772	hars	Histidine--trna ligase, cytoplasmic-like
106572278	sema3b	Semaphorin-3b-like
106572274	ifrd2	Interferon-related developmental regulator 2-like
106572274	LOC106572274	Interferon-related developmental regulator 2-like
106611747	LOC106611747	Ligand of numb protein x 2-like
106611747	lnx2b	Ligand of numb protein x 2-like
106601085	LOC106601085	Inactive rhomboid protein 1
106601085	rhbdf1a	Inactive rhomboid protein 1
106574294	aox5	Aldehyde oxidase 1-like
106563322	tjp2a	Tight junction protein zo-2-like
106563322	LOC106563322	Tight junction protein zo-2-like
106592812		Protein gpr108-like
106605569	LOC106605569	Carcinoembryonic antigen-related cell adhesion molecule 1-like
106565867	LOC106565867	Solute carrier family 2, facilitated glucose transporter member 1-like
106565867	slc2a1b	Solute carrier family 2, facilitated glucose transporter member 1-like
106578051	si:dkey-172j4.3	Diacylglycerol kinase delta-like
106611711		Cleavage stimulation factor subunit 2-like
106572230	tpx2	Targeting protein for xklp2-a-like
106572230	LOC106572230	Targeting protein for xklp2-a-like
100306818	DDX54	Dead (asp-glu-ala-asp) box polypeptide 54
106581263	akap1b	A-kinase anchor protein 1, mitochondrial-like
106581263	LOC106581263	A-kinase anchor protein 1, mitochondrial-like
106601239	LOC106601239	Aconitate hydratase, mitochondrial-like
100196613		78 kda glucose-regulated protein
106578072	cct7	Chaperonin containing tcp1 subunit 7
106574237	itgb6	Integrin beta-6-like
100195019		K0141 protein
106572207	arhgef16	Rho guanine nucleotide exchange factor 16
106605621	zmp:0000001114	Suppressor of tumorigenicity 14 protein homolog
106605621	LOC106605621	Suppressor of tumorigenicity 14 protein homolog
106578101	krcp	Rab9 effector protein with kelch motifs-like
106578101	LOC106578101	Rab9 effector protein with kelch motifs-like
106579454	tfr1b	Transferrin receptor protein 1-like
106579454	LOC106579454	Transferrin receptor protein 1-like
106601282	LOC106601282	Suppressor of swi4 1 homolog
106601282	ppan	Suppressor of swi4 1 homolog
106608020	LOC106608020	Cytochrome p450 2k1-like
106608029	nhsl1	Nhs like 1
106574435	LOC106574435	Nck-associated protein 5-like
106561046	LOC106561046	Dual specificity protein phosphatase 8-like
106561046	dusp8a	Dual specificity protein phosphatase 8-like
106567693	pom121	Nuclear envelope pore membrane protein pom 121-like
106567693	LOC106567693	Nuclear envelope pore membrane protein pom 121-like
106570286	nr1d2b	Nuclear receptor subfamily 1 group d member 2-like
106570286	LOC106570286	Nuclear receptor subfamily 1 group d member 2-like
106601349	ILF3	Interleukin enhancer-binding factor 3 homolog
106601349	LOC106601349	Interleukin enhancer-binding factor 3 homolog
106565826	LOC106565824	Scm-like with four mbt domains protein 1
106565826	LOC106565826	Scm-like with four mbt domains protein 1
106579520	arfgef1	Brefeldin a-inhibited guanine nucleotide-exchange protein 1-like
106565820	RPN1	Dolichyl-diphosphooligosaccharide--protein glycosyltransferase subunit 1-like
100380412	EPN1	Epsin 1
106570296	LOC106570296	Actin-binding protein anillin-like
106570296	anln	Actin-binding protein anillin-like
106570297	LOC106570297	Asparagine synthetase [glutamine-hydrolyzing]-like
106570297	asns	Asparagine synthetase [glutamine-hydrolyzing]-like
100380745	ap2b1	Ap-2 complex subunit beta
100380745	LOC100380745	Ap-2 complex subunit beta
106578205		Sh3 domain-containing protein 19-like
106568027	cux1a	Homeobox protein cut-like 1
106568027	LOC106568027	Homeobox protein cut-like 1
106565794	LOC106565794	Protein kinase c-binding protein 1-like
106565794	zmynd8	Protein kinase c-binding protein 1-like
106578226		Phosphatidylcholine:ceramide cholinephosphotransferase 2-like
106581356	LOC106581356	Calcium-binding protein 39
106581356	cab39	Calcium-binding protein 39
106568002	LOC106568002	Arginine--trna ligase, cytoplasmic-like
106568002	rars1	Arginine--trna ligase, cytoplasmic-like
106570337	ube2ql1	Ubiquitin conjugating enzyme e2 q family like 1
106603853	hspa4a	Heat shock 70 kda protein 4-like
106574534	map4k4	Mitogen-activated protein kinase kinase kinase kinase 4-like
106572111	arfgef2	Adp ribosylation factor guanine nucleotide exchange factor 2
106579580		Lutropin-choriogonadotropic hormone receptor-like
106574515	LOC106574515	Udp-glucose:glycoprotein glucosyltransferase 1-like
106574515	uggt1	Udp-glucose:glycoprotein glucosyltransferase 1-like
106608869	oat	Ornithine aminotransferase, mitochondrial-like
106565744	LOC106565744	Ferm domain-containing protein 4b-like
106565744	frmd4ba	Ferm domain-containing protein 4b-like
106572092	itpr3	Inositol 1,4,5-trisphosphate receptor type 3-like
106572092	LOC106572092	Inositol 1,4,5-trisphosphate receptor type 3-like
106563184	atp6v0a2a	V-type proton atpase 116 kda subunit a isoform 2-like
106563184	LOC106563184	V-type proton atpase 116 kda subunit a isoform 2-like
106567970	LOC106567970	A-kinase anchor protein 10, mitochondrial-like
106567970	akap10	A-kinase anchor protein 10, mitochondrial-like
106560979	LOC106560979	Plexin-b2-like
106560979	plxnb2b	Plexin-b2-like
106601470	baiap2a	Brain-specific angiogenesis inhibitor 1-associated protein 2-like
106574625	arhgef7b	Rho guanine nucleotide exchange factor 7-like
106574625	LOC106574625	Rho guanine nucleotide exchange factor 7-like
106565722	rpn2	Dolichyl-diphosphooligosaccharide--protein glycosyltransferase subunit 2-like
100196411		Eukaryotic translation initiation factor 4e-1a-binding protein
106612013	stox2	Storkhead box 2
106565708	LOC106565708	E3 ubiquitin-protein ligase trim62-like
106581410	LOC106581410	Protein nlrc3-like
106601545	LOC106601545	Tbc1 domain family member 17-like
106601545	tbc1d17	Tbc1 domain family member 17-like
106570423	bop1	Ribosome biogenesis protein bop1-like
106570423	LOC106570423	Ribosome biogenesis protein bop1-like
106567941	LOC106567941	Uncharacterized loc106567941
106560926	csnk2a2	Casein kinase 2 alpha 2
106572015	epha2b	Ephrin type-a receptor 2-like
106572015	LOC106572015	Ephrin type-a receptor 2-like
106563465	ganab	Glucosidase ii alpha subunit
106560912	LOC106560912	Actin-binding protein anillin-like
106560912	si:dkey-30c15.10	Actin-binding protein anillin-like
106560903	spire2	Protein spire homolog 2-like
106560903	LOC106560903	Protein spire homolog 2-like
106565994	LOC106565994	Ephrin type-a receptor 2-like
106565994	epha2a	Ephrin type-a receptor 2-like
100195388		Neuroserpin
106601623	trim35-13	Zinc-binding protein a33-like
106601623	LOC106601623	Zinc-binding protein a33-like
106606100	dgat1b	Diacylglycerol o-acyltransferase 1-like
106574771	LOC106574771	Filamin a-interacting protein 1-like
106581456	gmps	Gmp synthase [glutamine-hydrolyzing]
106581456	LOC106581456	Gmp synthase [glutamine-hydrolyzing]
106579709	abi1a	Abl interactor 1-like
106566056	LOC106566056	Importin-9
106566056	ipo9	Importin-9
106572368	plxna1a	Plexin-a1-like
106572368	LOC106572368	Plexin-a1-like
106608231	LOC106608231	Poly(a) polymerase beta-like
106608231	papola	Poly(a) polymerase beta-like
106579719	tram1	Translocation associated membrane protein 1
106567850	cchcr1	Coiled-coil alpha-helical rod protein 1
106566028	tead3	Tea domain transcription factor 3
100195049	SYAC	Alanyl-trna synthetase 1
106572349		Ankyrin repeat and sam domain-containing protein 1a-like
106574871	pwp2h	Periodic tryptophan protein 2 homolog
106574871	LOC106574871	Periodic tryptophan protein 2 homolog
106570526	LOC106570526	Cyclic amp-responsive element-binding protein 5-like
106570533	igf2bp3	Insulin-like growth factor 2 mrna-binding protein 3
106570533	LOC106570533	Insulin-like growth factor 2 mrna-binding protein 3
100195375		Dipeptidyl peptidase 3
100194499	igf1r	Insulin like growth factor 1 receptor
106566080	LOC106566080	Srsf protein kinase 1-like
106567784	ophn1	Oligophrenin-1-like
106567784	LOC106567784	Oligophrenin-1-like
106574916	TCTP	Translationally-controlled tumor protein homolog
106579759	gyg1b	Glycogenin-1-like
106579759	LOC106579759	Glycogenin-1-like
106604066	alg9	Alg9 alpha-1,2-mannosyltransferase
106610853	LOC106610853	Adenylosuccinate synthetase isozyme 2
106610853	adss2	Adenylosuccinate synthetase isozyme 2
106563760	mapk9	Mitogen-activated protein kinase 9-like
106563760	LOC106563760	Mitogen-activated protein kinase 9-like
106570587	LOC106570587	Cell division cycle-associated 7-like protein
106570587	cdca7b	Cell division cycle-associated 7-like protein
106601868	LOC106601868	Cyclin-f-like
106601868	ccnf	Cyclin-f-like
100194880		Poly(rc) binding protein 2
106566182		Sodium- and chloride-dependent taurine transporter-like
106570629	pdcd6ip	Programmed cell death 6-interacting protein-like
106608353	mtfr2	Mitochondrial fission regulator 2
106574999	TCTP	Translationally-controlled tumor protein homolog
106561258	LOC106561258	Was protein family homolog 1-like
106561258	wash1	Was protein family homolog 1-like
106563856	smad9	Smad family member 9
106572625	mical1	Protein-methionine sulfoxide oxidase mical1-like
106572625	LOC106572625	Protein-methionine sulfoxide oxidase mical1-like
106568170	skp2	S-phase kinase-associated protein 2-like
106568170	LOC106568170	S-phase kinase-associated protein 2-like
106612300	LOC106612300	Es1 protein homolog, mitochondrial-like
106612300	si:ch211-153b23.5	Es1 protein homolog, mitochondrial-like
106561324	wnk1a	Serine/threonine-protein kinase wnk1-like
106563889		Protein eva-1 homolog c-like
106568158	hpse	Heparanase-like
106568158	LOC106568158	Heparanase-like
106613059	lzts2a	Leucine zipper putative tumor suppressor 2 homolog
106568155	nnt	Nad(p) transhydrogenase, mitochondrial-like
106568155	LOC106568155	Nad(p) transhydrogenase, mitochondrial-like
100195478	cct8	Chaperonin containing tcp1 subunit 8
100195478	TCPQ	Chaperonin containing tcp1 subunit 8
106568136	ppp3ccb	Serine/threonine-protein phosphatase 2b catalytic subunit gamma isoform-like
106568136	LOC106568136	Serine/threonine-protein phosphatase 2b catalytic subunit gamma isoform-like
106566270	cstf1	Cleavage stimulation factor subunit 1
106568305	sbno1	Protein strawberry notch homolog 1-like
106602057	LOC106602057	Coilin-like
106572728	larp4aa	La-related protein 4-like
106572728	LOC106572789	La-related protein 4-like
106563967	dlat	Dihydrolipoyllysine-residue acetyltransferase component of pyruvate dehydrogenase complex, mitochondrial-like
106612375	LOC106612375	Rho-related gtp-binding protein rhou-like
106612375	rhoub	Rho-related gtp-binding protein rhou-like
106612435	LOC106612430	Putative hexokinase hkdc1
106568399	LOC106568399	Integrin alpha-2-like
106612436	abcf3	Atp-binding cassette sub-family f member 3-like
106612436	LOC106612436	Atp-binding cassette sub-family f member 3-like
106568445	exd3	Exonuclease 3'-5' domain containing 3
106561373	kiaa1147	Denn domain containing 11
106561369	LOC106561369	Cat eye syndrome critical region protein 2-like
106612482	gfm1	G elongation factor mitochondrial 1
106612494	sipa1l3	Signal induced proliferation associated 1 like 3
106561477		Protein-methionine sulfoxide oxidase mical2-like
106612709	LOC106612709	Sh3kbp1-binding protein 1-like
106612673	tbcela	Tubulin-specific chaperone cofactor e-like protein
106612673	LOC106612673	Tubulin-specific chaperone cofactor e-like protein
106612665	smtnl	Smoothelin-like protein 2
106612665	LOC106612665	Smoothelin-like protein 2
106561567	eif4g2b	Eukaryotic translation initiation factor 4 gamma 2-like
106561594	lrrk2	Leucine rich repeat kinase 2
106612603	LOC106612603	Alpha-actinin-4
106612603	actn4	Alpha-actinin-4
100194888	nop14	Nop14 nucleolar protein
106561706	LOC106561706	Endoplasmin-like
106561706	hsp90b1	Endoplasmin-like
100380354	spg20	Spartin
106612891	LOC106612891	Uncharacterized loc106612891
106612881	pak1	Serine/threonine-protein kinase pak 1-like
106612837	cluha	Clustered mitochondria protein homolog
106612837	LOC106612837	Clustered mitochondria protein homolog
106561104	cntnap3	Contactin-associated protein-like 4
106612814	flot2b	Flotillin-2-like
106612813	fam222bb	Protein fam222b-like
106561998	thbs4b	Thrombospondin-4-b-like
106561998	LOC106561998	Thrombospondin-4-b-like
106561813		Plakophilin 3
100306857		Inner centromere protein b
106562660	naa25	N-alpha-acetyltransferase 25, natb auxiliary subunit-like
106562660	LOC106562660	N-alpha-acetyltransferase 25, natb auxiliary subunit-like
106561857	anxa2a	Annexin a2-like
106562781	zgc:194679	Beta-1,3-galactosyltransferase 1-like
106562781	LOC106562781	Beta-1,3-galactosyltransferase 1-like
106613013	hspa8b	Heat shock cognate 70 kda protein-like
106613013	LOC106613013	Heat shock cognate 70 kda protein-like
106612978	LOC106612978	Clathrin heavy chain 1-like
106563573	rai14	Retinoic acid induced 14
106563622	hpse	Heparanase
106564051	pdlim5b	Pdz and lim domain protein 5-like
106564051	LOC106564051	Pdz and lim domain protein 5-like
106564152	wdr70	Wd repeat domain 70
106564143		Ankyrin repeat and lem domain-containing protein 2-like
106564343	LOC106564343	Protein phosphatase slingshot homolog 1-like
106564343	COR1C	Protein phosphatase slingshot homolog 1-like
106564912	LOC106564912	Sodium-dependent phosphate transporter 1-b-like
106564912	slc20a1b	Sodium-dependent phosphate transporter 1-b-like
106565159	pigo	Phosphatidylinositol glycan anchor biosynthesis class o
106613115		Eukaryotic translation initiation factor 4 gamma 1-like
106565566	LOC106565566	Myosin-iiib-like
106565572	mcc	Colorectal mutant cancer protein
106565572	LOC106565572	Colorectal mutant cancer protein
106567149	hspa5	78 kda glucose-regulated protein-like
106566303		Sarcoplasmic/endoplasmic reticulum calcium atpase 2-like
100380321	PISD	Phosphatidylserine decarboxylase
106567816	LOC106567816	Collagen type iv alpha-3-binding protein-like
106567816	cert1b	Collagen type iv alpha-3-binding protein-like
106567959	fgfr1b	Fibroblast growth factor receptor 1-a-like
106613383	st14a	Suppression of tumorigenicity 14
106568674	prkaa1	5'-amp-activated protein kinase catalytic subunit alpha-1-like
106568911	hexb	Beta-hexosaminidase subunit beta-like
106568911	LOC106568911	Beta-hexosaminidase subunit beta-like
106570619	LOC106570619	Calcium-binding mitochondrial carrier protein scamc-2-b
106570619	slc25a25b	Calcium-binding mitochondrial carrier protein scamc-2-b
106570602	pkn3	Protein kinase n3
106571225	lmnb1	Lamin b1
106571348	LOC106571348	Elongation of very long chain fatty acids protein 7-like
106571348	elovl7b	Elongation of very long chain fatty acids protein 7-like
106611963		Rna polymerase i subunit a
100380784		Basement membrane-specific heparan sulfate proteoglycan core protein
106588965		Uncharacterized loc106588965
106594845		Protein unc-93 homolog b1-like
106593326		Protein nlrc3-like
106593908	cyth4b	Cytohesin-4-like
106593678	cbsa	Cystathionine beta-synthase-like
106597637	ripk3	Receptor-interacting serine/threonine-protein kinase 3-like
106595913		Cytochrome p450 2f3-like
106592010	cyfip2	Cytoplasmic fmr1-interacting protein 2-like
106592407	abat	4-aminobutyrate aminotransferase, mitochondrial-like
106592686		Uncharacterized loc106592686
106594037	LOC106596450	Ectonucleotide pyrophosphatase/phosphodiesterase family member 7-like
106594037	zgc:153896	Ectonucleotide pyrophosphatase/phosphodiesterase family member 7-like
106595102		B-cell receptor cd22-like
106591782	cyp3a65	Cytochrome p450 3a27-like
100380500	M3K8	Mitogen-activated protein kinase kinase kinase 8
106563991	arpc1b	Actin-related protein 2/3 complex subunit 1b-like
106581616	acod1	Aconitate decarboxylase 1
106587004		Far upstream element-binding protein 3-like
106589272	ndel1a	Nuclear distribution protein nude-like 1-b
106589272	LOC106589272	Nuclear distribution protein nude-like 1-b
106570812	LOC106570812	Up-regulator of cell proliferation-like
106609920	p2rx3b	P2x purinoceptor 3-like
100286685	DPOD4	Dna polymerase delta 4, accessory subunit
100196890	CACO2	Calcium binding and coiled-coil domain 2
106582631		Receptor-type tyrosine-protein phosphatase t-like
106589283	skap1	Src kinase-associated phosphoprotein 1-like
106589283	LOC106589283	Src kinase-associated phosphoprotein 1-like
100136449	LOC100136449	Interleukin-1 beta
106613436	mcoln2	Mucolipin 2
106570827	sec14l8	Sec14-like protein 2
106606261	fn3krp	Ketosamine-3-kinase-like
106606261	LOC106606261	Ketosamine-3-kinase-like
106583907	LOC106583907	Histone acetyltransferase kat8-like
106583907	kat8	Histone acetyltransferase kat8-like
106578314	ace	Angiotensin-converting enzyme-like
100195393	GPR18	G protein-coupled receptor 18
106586049	LOC106586049	Dachshund homolog 1-like
106570846	si:ch211-214j8.1	N-acetylated alpha-linked acidic dipeptidase like 1
106599381	LOC106599381	Tandem c2 domains nuclear protein-like
106564116	LOC106564116	Zinc finger protein 585b-like
106581639	tmtc4	Transmembrane o-mannosyltransferase targeting cadherins 4
106581639	TMTC4	Transmembrane o-mannosyltransferase targeting cadherins 4
106581640	nalcn	Sodium leak channel, non-selective
106583958	LOC106583958	Hermansky-pudlak syndrome 3 protein-like
106583958	hps3	Hermansky-pudlak syndrome 3 protein-like
106583964	PTMA	Prothymosin alpha-a-like
106586054		Interferon regulatory factor 2-like
106568651	proca	Protein c, inactivator of coagulation factors va and viiia
106602184	LOC106602184	Zinc finger protein 3 homolog
106585199		Selenoprotein p
106610028	suclg1	Succinyl-coa ligase subunit alpha, mitochondrial-like
106576835	cox5b2	Cytochrome c oxidase subunit 5b, mitochondrial-like
106576835	LOC106576835	Cytochrome c oxidase subunit 5b, mitochondrial-like
106589378	tnks2	Tankyrase 2
100306843	hecd2	Probable e3 ubiquitin-protein ligase hectd2
106575224	aox6	Aldehyde oxidase 1-like
106575224	LOC106575224	Aldehyde oxidase 1-like
106585187	LOC106585187	Dual specificity protein phosphatase cdc14a-like
106585187	CC14A	Dual specificity protein phosphatase cdc14a-like
106610011	fabp2	Fatty acid-binding protein, intestinal-like
100136375	HCK	Hemopoietic cell kinase
106580165	ARRD3	Arrestin domain-containing protein 3
106576798	kmo	Kynurenine 3-monooxygenase-like
106608166	LOC106608166	Gtpase imap family member 7-like
106561914	kifc3	Kinesin-like protein kifc3
106575322	LOC106575322	Nuclear receptor ror-gamma-like
106575322	rorc	Nuclear receptor ror-gamma-like
106598127		Amyloid beta a4 precursor protein-binding family b member 1-interacting protein-like
106575196	anos1a	Anosmin-1-like
106575196	LOC106575196	Anosmin-1-like
106578371	LOC106578371	Tumor necrosis factor ligand superfamily member 10-like
106578371	tnfsf10	Tumor necrosis factor ligand superfamily member 10-like
106610936		Kelch domain containing 2
106589433		E3 ubiquitin-protein ligase trim39-like
106585137	LOC106585137	Leukocyte surface antigen cd53-like
100380460		Exostosin like glycosyltransferase 2
106568718	LOC106568718	Phosphoglucomutase-1-like
106608570	si:dkey-219e21.4	E3 ubiquitin-protein ligase trim62-like
106608570	LOC106608570	E3 ubiquitin-protein ligase trim62-like
106610705	ATIF1	Atpase inhibitor b, mitochondrial-like
106568731	rgs5b	Regulator of g-protein signaling 5-like
106568731	LOC106568731	Regulator of g-protein signaling 5-like
106561941	LOC106561941	Complement c1q tumor necrosis factor-related protein 4-like
106561941	c1qtnf4	Complement c1q tumor necrosis factor-related protein 4-like
106610685		Peptidase m20 domain-containing protein 2-like
106568733	LOC106568733	Regulator of g-protein signaling 8-like
106568733	rgs18	Regulator of g-protein signaling 8-like
100196769	LG3BP	Galectin-3-binding protein
106566482	pim1	Serine/threonine-protein kinase pim-1-like
100306785		Integrin beta-2
100136493		Tap binding protein
106568750	LOC106568750	Tripartite motif-containing protein 7-like
100195359		Toll-like receptor 13
106566494	slc6a8	Solute carrier family 6 member 8
100306754		C-x-c chemokine receptor type 4
106587138	tpcn2	Two pore calcium channel protein 2-like
106564400	LOC106564400	Zinc finger protein 271-like
106587141	LOC106587141	Adhesion g-protein coupled receptor g5-like
106588382	PSB7	Proteasome subunit beta type-7-like
106576753	LOC106576753	Potassium voltage-gated channel subfamily g member 3-like
106604275	LOC106604275	Uncharacterized loc106604275
100306838	ADDB	Beta-adducin
106578451	LOC106578451	Choline-phosphate cytidylyltransferase b-like
106578451	pcyt1ba	Choline-phosphate cytidylyltransferase b-like
106613532	LOC106613532	Guanylate kinase-like
106613532	guk1b	Guanylate kinase-like
100196826		Abhydrolase domain-containing protein 14b
106562977		Heterogeneous nuclear ribonucleoprotein r
106568977	LOC106568977	Coiled-coil domain-containing protein 18-like
106568977	ccdc18	Coiled-coil domain-containing protein 18-like
106581859	LOC106581859	Integrin beta-2-like
106581859	itgb2	Integrin beta-2-like
106564435	rac2	Ras-related c3 botulinum toxin substrate 2-like
106608682	LOC106608682	Udp-glucuronosyltransferase 2a1-like
106598874	LOC106598874	Cmrf35-like molecule 9
100195863	CYTF	Cystatin f
106586170	cytip	Cytohesin-interacting protein-like
106586170	LOC106586170	Cytohesin-interacting protein-like
106586171	LOC106586171	Tgf-beta receptor type-1-like
106575296	dpp4	Dipeptidyl peptidase 4-like
106575296	LOC106575296	Dipeptidyl peptidase 4-like
106582820	LOC106582820	Alpha-1,3-galactosyltransferase 2-like
100196305	DAL1B	Death-associated protein-like 1-b
100195750	salarin	Salarin
106582838	bpifb2	Bpi fold containing family b member 2
106588311	LOC106588311	Brevican core protein-like
100195709	PKHF1	Pleckstrin homology domain-containing family f member 1
106578474	LRC33	Negative regulator of reactive oxygen species-like
106566566	si:ch211-117c9.2	Solute carrier family 26 member 6-like
100194912	ANGL4	Angiopoietin-related protein 4
106589517		Zinc finger protein 420-like
106578310	igflr1	Igf-like family receptor 1
106578310	LOC106577908	Igf-like family receptor 1
106610749	LOC106610749	Zinc finger protein ozf-like
106564477	PDCD4	Programmed cell death protein 4-like
106578483	amy2a	Pancreatic alpha-amylase-like
106578483	LOC106578483	Pancreatic alpha-amylase-like
106587291	LOC106587291	Phosphorylase b kinase regulatory subunit beta-like
106587291	phkb	Phosphorylase b kinase regulatory subunit beta-like
106582850	gxylt2	Glucoside xylosyltransferase 2-like
106582850	LOC106582850	Glucoside xylosyltransferase 2-like
100141317	fxyd5a	Fxyd domain containing ion transport regulator 5a
106589540	sh3bp1	Sh3 domain-binding protein 1-like
106589540	LOC106589540	Sh3 domain-binding protein 1-like
106590187	LOC106590187	Cytochrome p450 2f3-like
106613608	GA45B	Growth arrest and dna damage-inducible protein gadd45 beta-like
106578256	LOC106578256	B-cell receptor cd22-like
100196725	PSCBP	Cytohesin 1 interacting protein
106584192	cdh2	Cadherin-2-like
106584192	LOC106584192	Cadherin-2-like
100196074	DAL1A	Death associated protein like 1
106562046	adgrg1	Adhesion g-protein coupled receptor g5-like
106562046	LOC106562046	Adhesion g-protein coupled receptor g5-like
100196610	acvr1	Activin receptor type-1
106599064	LOC106599064	Choline-phosphate cytidylyltransferase a-like
106599064	PCY1A	Choline-phosphate cytidylyltransferase a-like
106562049	LOC106562049	Y+l amino acid transporter 2-like
106562049	slc7a6	Y+l amino acid transporter 2-like
106564527	hcls1	Hematopoietic lineage cell-specific protein-like
106599071	LOC106599071	Zinc-alpha-2-glycoprotein-like
106613622	ARRD3	Arrestin domain-containing protein 3
106578562	stx12l	Syntaxin-12-like
106578562	LOC106578562	Syntaxin-12-like
106584184	LOC106584184	Cmp-n-acetylneuraminate-beta-1,4-galactoside alpha-2,3-sialyltransferase-like
106584184	st3gal3a	Cmp-n-acetylneuraminate-beta-1,4-galactoside alpha-2,3-sialyltransferase-like
106586246	atp5g3	Activating transcription factor 2
106589557		Hemoglobin subunit alpha-2-like
106589559	aqp8ab	Aquaporin 8
106587282	CKLF3	Cklf-like marvel transmembrane domain-containing protein 3
106582864	BHLH2	Class e basic helix-loop-helix protein 40-like
106581798	ttc21b	Tetratricopeptide repeat domain 21b
106564566	junba	Transcription factor jun-b-like
106564566	LOC106564566	Transcription factor jun-b-like
100286546		Crystallin mu
106581784	rdh1	Retinol dehydrogenase 3-like
106581784	LOC106581784	Retinol dehydrogenase 3-like
106602577	ssrp1b	Fact complex subunit ssrp1-like
106602576	LOC106602576	Gtpase imap family member 7-like
106581773	LOC106581773	Glutamate decarboxylase 1-like
106581773	gad1a	Glutamate decarboxylase 1-like
106613684	rad23ab	Uv excision repair protein rad23 homolog b-like
106613684	LOC106613684	Uv excision repair protein rad23 homolog b-like
106566663	LOC106566663	Nacht, lrr and pyd domains-containing protein 3-like
106577086		Uncharacterized loc106577086
100194878	LCK	Lymphocyte-specific protein tyrosine kinase
100380430	cf113	Zinc finger protein c6orf113 homolog
106562133	chrna3	Neuronal acetylcholine receptor subunit alpha-3-like
106585263	sftpbb	Proactivator polypeptide-like
106585263	LOC106585263	Proactivator polypeptide-like
100194763	MAPK3	Mitogen-activated protein kinase 3
106608772	zgc:194312	Probable g-protein coupled receptor 148
106608772	LOC106608772	Probable g-protein coupled receptor 148
106606673	LOC106606673	Chromobox protein homolog 8-like
106606673	CBX8	Chromobox protein homolog 8-like
106587222	chrna5	Neuronal acetylcholine receptor subunit alpha-5-like
106587222	LOC106587222	Neuronal acetylcholine receptor subunit alpha-5-like
106590304		Upf0061 protein pfl01_0444-like
106590305	acbd5	Acyl-coa binding domain containing 5
106586330	RHG15	Rho gtpase-activating protein 15-like
106599530	gpc1b	Glypican-1-like
106599530	LOC106599530	Glypican-1-like
106606691	LOC106606691	Aquaporin-8-like
100195140		Interleukin-13 receptor alpha-2 chain
106562106	LOC106562106	Aryl hydrocarbon receptor nuclear translocator-like protein 1
106562106	arntl1b	Aryl hydrocarbon receptor nuclear translocator-like protein 1
100380499	TIFA	Traf2-binding protein
106587199	arntl1b	Aryl hydrocarbon receptor nuclear translocator-like protein 1
106587199	LOC106587199	Aryl hydrocarbon receptor nuclear translocator-like protein 1
106581896	CRFBx	Interferon alpha/beta receptor 1a-like
106581880	LOC106581880	Salmo salar interferon gamma receptor 2a (ifngr2a), mrna.
106578551	LOC106578551	Bmp and activin membrane-bound inhibitor homolog
106610326	mtap	S-methyl-5'-thioadenosine phosphorylase
106610326	LOC106610326	S-methyl-5'-thioadenosine phosphorylase
106587186	LOC106587186	Polycystic kidney disease protein 1-like 2
106578553	LOC106578553	Mitogen-activated protein kinase kinase kinase 8-like
106578553	map3k8	Mitogen-activated protein kinase kinase kinase 8-like
106588651	PYRG1	Ctp synthase 1-like
106613754	LOC106613754	Mast cell protease 1a-like
106610861		Phospholipase d4-like
106610855		Adenylosuccinate synthetase isozyme 1 c-like
106581917	TYB12	Toll-like receptor 8
106581917	TLR8a2	Toll-like receptor 8
106566739	PSA7	Proteasome 20s subunit alpha 7
106588666	LOC106588666	Ubiquitin-conjugating enzyme e2 e2
106588666	UB2E2	Ubiquitin-conjugating enzyme e2 e2
106606746		Interferon-induced protein 44-like
106610364		Uncharacterized loc106610364
106613767	LOC106613767	Btb/poz domain-containing protein 2-like
106613767	btbd2a	Btb/poz domain-containing protein 2-like
106586300	LOC106586297	Putative methyltransferase ddb_g0268948
106586300	Y3374	Putative methyltransferase ddb_g0268948
106569039	adhfe1	Alcohol dehydrogenase iron containing 1
106578585	lck	Lck proto-oncogene, src family tyrosine kinase
100195582		Tyrosine-protein kinase srk2
106604461	LOC106604461	Multidrug resistance-associated protein 5-like
100380841	SLC31	Solute carrier family 3 member 1
106579907	slc15a4	Solute carrier family 15 member 4
106564646	LOC106564645	Rab11 family-interacting protein 4a-like
106564646	rab11fip4b	Rab11 family-interacting protein 4a-like
106580182	LOC106580182	Thioredoxin-interacting protein-like
106610904		Cd209 antigen-like protein c
106577062	ryr2b	Ryanodine receptor 2-like
106562249	fes	Tyrosine-protein kinase fes/fps-like
106562249	LOC106562249	Tyrosine-protein kinase fes/fps-like
100194749	KCRB	Creatine kinase b-type
106580458	calb1	Calbindin-like
100196705		Bactericidal permeability-increasing protein
106581890	LOC106581890	Major histocompatibility complex class i-related gene protein-like
106589725	LOC106589725	Tyrosine-protein kinase mer-like
106589725	mertka	Tyrosine-protein kinase mer-like
100194914		Serum/glucocorticoid regulated kinase 2
106587427	LOC106587427	Cell cycle progression protein 1-like
100195384		2,5-diketo-d-gluconic acid reductase a
106583826	LOC106582486	Phospholipase d4-like
106583826	cep170b	Phospholipase d4-like
100194621		Adenylosuccinate synthase like 2
106562285	irf8	Interferon regulatory factor 8-like
106587398		Cytochrome p450 2d15-like
106583112	GFRP	Gtp cyclohydrolase 1 feedback regulatory protein
106613835	LPXN	Leupaxin-like
106581253	sh3bp5b	Sh3 domain-binding protein 5-like
106581253	LOC106581253	Sh3 domain-binding protein 5-like
106586421	si:dkey-91i10.3	Sterol 26-hydroxylase, mitochondrial-like
106586421	LOC106586420	Sterol 26-hydroxylase, mitochondrial-like
106586421	LOC106586421	Sterol 26-hydroxylase, mitochondrial-like
106585530	LOC106585530	Transmembrane protein 132d-like
106611046	LOC106611046	Feline leukemia virus subgroup c receptor-related protein 2-like
106611046	flvcr2a	Feline leukemia virus subgroup c receptor-related protein 2-like
106573411	LOC106573411	Receptor-interacting serine/threonine-protein kinase 3-like
106573411	ripk3	Receptor-interacting serine/threonine-protein kinase 3-like
106608930	HMGB3	High mobility group protein b3-like
106575674	cybb	Cytochrome b-245 heavy chain-like
106566909		Complement receptor type 2-like
106587381	def8	Differentially expressed in fdcp 8-like
106587381	LOC106587381	Differentially expressed in fdcp 8-like
106613854	LOC106613854	Oxysterol-binding protein-related protein 1-like
106613854	osbpl1a	Oxysterol-binding protein-related protein 1-like
106606847	tmed1	Transmembrane p24 trafficking protein 1
106579858	LOC106579858	Indoleamine 2,3-dioxygenase 2-like
106579858	ido1	Indoleamine 2,3-dioxygenase 2-like
100194861	LPP60	60 kda lysophospholipase
100194861	lpp60	60 kda lysophospholipase
106581982	uxs1	Udp-glucuronic acid decarboxylase 1-like
106580940	TP8L2	Tumor necrosis factor, alpha-induced protein 8-like protein 2 b
106577126	LOC106577126	Gdnf family receptor alpha-1-like
106613876	ttc14	Tetratricopeptide repeat protein 14-like
106584298	LOC106584298	Polymeric immunoglobulin receptor-like
106584298	si:ch211-264f5.2	Polymeric immunoglobulin receptor-like
106611090		Nuclear factor 7, brain-like
106587458	maf	Maf bzip transcription factor
106581382	LOC106581382	Uncharacterized loc106581382
100270811		Neutrophil cytosolic factor 2
106606878	CX6A1	Cytochrome c oxidase subunit 6a, mitochondrial-like
100195790		Coronin-1a
106585460	GSTT1	Glutathione s-transferase theta-1-like
106599318	crispld1b	Cysteine-rich secretory protein lccl domain-containing 1-like
106599318	LOC106599318	Cysteine-rich secretory protein lccl domain-containing 1-like
106569289	LOC106569289	Peptidase inhibitor 15-like
106569289	pi15b	Peptidase inhibitor 15-like
100196721		Peroxisomal 3,2-trans-enoyl-coa isomerase
100380676	LOC100380676	Protein kinase c eta type
100380676	prkcha	Protein kinase c eta type
106593072	gstz1	Glutathione s-transferase zeta 1
106592678	aldh6a1	Aldehyde dehydrogenase 6 family member a1
106586446		Receptor tyrosine-protein kinase erbb-4-like
106604529	gask1b	Golgi associated kinase 1b
106587480	LOC106587480	Transcription factor pu.1-like
106587480	spi1b	Transcription factor pu.1-like
106589763	got1	Aspartate aminotransferase, cytoplasmic-like
106609015	SLAF8	Uncharacterized loc106609015
106580394		L-serine dehydratase/l-threonine deaminase-like
106606929	cyth4a	Cytohesin-1-like
106606931	grap2a	Growth factor receptor-bound protein 2-like
106582123	LOC106582123	Retinoic acid receptor beta-like
106610962	brf1a	Transcription factor iiib 90 kda subunit-like
106610962	LOC106610962	Transcription factor iiib 90 kda subunit-like
106610963	LOC106610963	Btb/poz domain-containing protein 6-b-like
100136926	CP1A1	Cytochrome p450 1a
106582194	LOC106582194	Transmembrane protein 106b-like
106582194	tmem106ba	Transmembrane protein 106b-like
106571246	LOC106571246	Interactor protein for cytohesin exchange factors 1-like
106571246	ipcef1	Interactor protein for cytohesin exchange factors 1-like
100195257	ugp2	Utp--glucose-1-phosphate uridylyltransferase
100195257	ugpa	Utp--glucose-1-phosphate uridylyltransferase
100196811		Chloride intracellular channel 5
106610933	zgc:162509	Uncharacterized loc106610933
106610933	LOC106610933	Uncharacterized loc106610933
106585405	ptrh1	Peptidyl-trna hydrolase 1 homolog
106585401	slc2a8	Solute carrier family 2 member 8
106604583		Leukocyte cell-derived chemotaxin-2-like
106611133	slc66a3	Solute carrier family 66 member 3
106584585		Sialic acid-binding ig-like lectin 14
106609052	LOC106609052	Diacylglycerol kinase delta-like
106609052	si:dkey-172j4.3	Diacylglycerol kinase delta-like
106564826	LOC106564826	Interferon regulatory factor 2-binding protein 2-b-like
106564826	irf2bp2b	Interferon regulatory factor 2-binding protein 2-b-like
100270808		Interleukin-1 receptor type ii
106564824	CATA	Catalase-like
106571277	nt5e	5'-nucleotidase ecto
106586483	lcp1	Lymphocyte cytosolic protein 1
106583070	LOC106583070	Traf3-interacting jnk-activating modulator-like
106606975	slc9a3r1b	Na(+)/h(+) exchange regulatory cofactor nhe-rf1-like
106606975	LOC106606975	Na(+)/h(+) exchange regulatory cofactor nhe-rf1-like
106580311	ssh1a	Slingshot protein phosphatase 1
106583068	pfdn5	Prefoldin subunit 5-like
106583060	itgb7	Integrin beta-7-like
106606976	LOC106606976	Ras-related protein rab-37-like
100306742		D-amino acid oxidase
106587519		Tripartite motif-containing protein 66-like
106586498	kiaa0226l	Rubicon like autophagy enhancer
106599706	LOC106599706	Cadherin-2-like
106571293	LOC106571293	Ubiquitin-conjugating enzyme e2 j1-like
106571293	ube2j1	Ubiquitin-conjugating enzyme e2 j1-like
100196053	SRGN	Serglycin
100195225	TNAP2	Tnf alpha induced protein 2
100136916		Cytochrome p450 1a
106583223	FKB11	Fkbp prolyl isomerase 11
106587563	pepd	Xaa-pro dipeptidase-like
106587563	LOC106587563	Xaa-pro dipeptidase-like
106564802	rcor3	Rest corepressor 3-like
106600514	enpep	Glutamyl aminopeptidase-like
106588888	kat2b	Histone acetyltransferase kat2b-like
106588888	LOC106588888	Histone acetyltransferase kat2b-like
106569154	LOC106569154	Interferon regulatory factor 4-like
106569154	irf4a	Interferon regulatory factor 4-like
106587573	LOC106587573	Arylamine n-acetyltransferase, pineal gland isozyme nat-10-like
100195724	SH21A	Sh2 domain-containing protein 1a
106599909	LOC106599909	Interferon regulatory factor 4-like
106599909	irf4a	Interferon regulatory factor 4-like
106582048	LOC106582048	T-cell surface antigen cd2-like
106589861	LOC106589861	Hepatic leukemia factor-like
106589861	hlfb	Hepatic leukemia factor-like
106587579	nod2	Nucleotide binding oligomerization domain containing 2
106582097	LOC106582097	Ankyrin repeat and socs box protein 9-like
100137055	CSF3R	Granulocyte colony-stimulating factor receptor
106586543	LOC106586543	Claudin-14-like
100196515	LPXN	Leupaxin
106607056	HMOX	Heme oxygenase-like
106586541		Apolipoprotein a-i-like
100195681	IL8	Interleukin 8
106607048	cxcl8a	Permeability factor 2-like
106560239	LOC106560239	Sodium-dependent phosphate transport protein 2b-like
106573758	chka	Choline kinase alpha-like
106604646	LOC106604646	Transcription factor coe3-like
100380789		Lysophosphatidylcholine acyltransferase 2
106564771	rrbp1	Ribosome binding protein 1
106611164	ccdc88c	Coiled-coil domain containing 88c
106571303	pcmt	Protein-l-isoaspartate(d-aspartate) o-methyltransferase-like
106571303	LOC106571303	Protein-l-isoaspartate(d-aspartate) o-methyltransferase-like
106581738	mecr	Trans-2-enoyl-coa reductase, mitochondrial-like
100196048	haox2	Hydroxyacid oxidase 2
106586587		Secretin receptor
106602896	eif4a1b	Eukaryotic initiation factor 4a-i
106602896	LOC106602896	Eukaryotic initiation factor 4a-i
100286469	LOC100169853	Salmo salar t-cell surface glycoprotein cd4 (cd4), mrna.
100136446	C209E	C type lectin receptor a
100136439	CATH-2	Cathelicidin antimicrobial peptide
106573723	nup93	Nucleoporin 93
106607104	CD9	Cd9 antigen-like
106573721	cetp	Cholesteryl ester transfer protein
106599827	LOC106599827	Homeobox protein gbx-1-like
106599827	gbx1	Homeobox protein gbx-1-like
106577270	LOC106577270	Prostaglandin reductase 1-like
106575998	LOC106575998	Putative interleukin-17 receptor e-like
106569333	LOC106569333	Atypical chemokine receptor 2-like
100136453	CATH-1A	Cathelicidin
106590602	hgd	Homogentisate 1,2-dioxygenase
106602919	LOC106602919	Putative monooxygenase p33monox
106602919	zgc:123105	Putative monooxygenase p33monox
106585651	slc2a11b	Solute carrier family 2, facilitated glucose transporter member 11-like
106585651	LOC106585651	Solute carrier family 2, facilitated glucose transporter member 11-like
106604697	LOC106604697	Matrix metalloproteinase-17-like
106604697	mmp17b	Matrix metalloproteinase-17-like
106602924		Regulator of g-protein signaling 14-like
106588974	SLAP1	Src-like-adapter
106607202	rdh8a	Retinol dehydrogenase 8-like
106607202	LOC106607202	Retinol dehydrogenase 8-like
106590615	LOC106590615	Mitochondrial import inner membrane translocase subunit tim21-like
106586623	LOC106586623	Immunoglobulin superfamily member 3-like
106602940	map4k6	Mitogen-activated protein kinase kinase kinase kinase 2-like
106602940	LOC106602940	Mitogen-activated protein kinase kinase kinase kinase 2-like
106585781	slc2a6	Solute carrier family 2 member 6
106582173	tnfsf11	Tumor necrosis factor ligand superfamily member 11-like
106582173	LOC106582173	Tumor necrosis factor ligand superfamily member 11-like
106585780	stkld1	Serine/threonine kinase like domain containing 1
106573699	PQLC1	Pq-loop repeat-containing protein 1-like
106560300	LOC106560300	Regulator of g-protein signaling 1-like
106571541	clec11a	C-type lectin domain family 11 member a-like
106609153	TIMP3	Metalloproteinase inhibitor 3-like
106571401	LOC106571401	E3 ubiquitin-protein ligase trim9-like
106602979	pacs1a	Phosphofurin acidic cluster sorting protein 1-like
106602979	LOC106602979	Phosphofurin acidic cluster sorting protein 1-like
106569403	LOC106569403	Phosphatidylinositol 3-kinase regulatory subunit gamma-like
106604808	tmtops3a	Cd40 ligand-like
106604808	LOC106604747	Cd40 ligand-like
106599955	LOC106599955	Mucolipin-3-like
106599955	mcoln3a	Mucolipin-3-like
106569369	zgc:66427	E3 ubiquitin-protein ligase znrf1-like
106569369	LOC106569369	E3 ubiquitin-protein ligase znrf1-like
106604761	M1IP1	Mid1-interacting protein 1-like
106604763	sytl4	Synaptotagmin-like protein 4
106604763	LOC106604763	Synaptotagmin-like protein 4
106609237	strip2	Striatin-interacting protein 1 homolog
106569443	LOC106569443	Matrix metalloproteinase-14-like
106569443	mmp14b	Matrix metalloproteinase-14-like
106584073	LOC106584073	Protein fam26f-like
106584073	calhm6	Protein fam26f-like
106603047	b4galt4	Beta-1,4-galactosyltransferase 4-like
106603047	LOC106603047	Beta-1,4-galactosyltransferase 4-like
106562560	LOC106562560	Serine/threonine-protein kinase/endoribonuclease ire1a-like
106583317	LOC106583317	Voltage-gated hydrogen channel 1-like
106583317	hvcn1	Voltage-gated hydrogen channel 1-like
106589014	MYCBP	C-myc-binding protein-like
106571434	coq8aa	Atypical kinase adck3, mitochondrial-like
100195825	DHRS1	Dehydrogenase/reductase 1
106582249	lcp1	Plastin-2
106609208	pik3cg	Phosphatidylinositol 4,5-bisphosphate 3-kinase catalytic subunit gamma isoform-like
106609208	LOC106609208	Phosphatidylinositol 4,5-bisphosphate 3-kinase catalytic subunit gamma isoform-like
106576106	LOC106576106	Ladderlectin-like
106576106	LOC106576105	Ladderlectin-like
106569490	LOC106569490	Sh2 domain-containing protein 1a-like
106583572	loxl2a	Lysyl oxidase homolog 2a-like
106583572	LOC106583572	Lysyl oxidase homolog 2a-like
106571446	LOC106571446	Mitochondrial peptide methionine sulfoxide reductase-like
106571446	msra	Mitochondrial peptide methionine sulfoxide reductase-like
106569461	LOC106569461	Minor histocompatibility protein ha-1-like
106569461	arhgap45a	Minor histocompatibility protein ha-1-like
106584536		Mixed lineage kinase domain-like protein
106569488	LOC106569488	Uncharacterized loc106569488
106567102	LOC106567100	Adenosine deaminase-like
106567102	LOC106567102	Adenosine deaminase-like
106567101	ccn5	Wnt1-inducible-signaling pathway protein 2-like
106567101	LOC106567101	Wnt1-inducible-signaling pathway protein 2-like
100136498	MIF	Macrophage migration inhibitory factor
106607326	map3k14a	Mitogen-activated protein kinase kinase kinase 14-like
106607326	LOC106607326	Mitogen-activated protein kinase kinase kinase 14-like
106600446	CCL4	C-c motif chemokine 4-like
106584402	LOC106584402	Transcription elongation factor a protein 3-like
106584402	tcea3	Transcription elongation factor a protein 3-like
106604846	LOC106604846	Macrophage colony-stimulating factor 1 receptor 1-like
106571460	mep1a.2	Meprin a subunit alpha-like
106578810	SAP	Prosaposin-like
106567325		N-acetyltransferase 8-like
106584558	slc13a1	Solute carrier family 13 member 1
106609171	fgd4b	Fyve, rhogef and ph domain-containing protein 4-like
106607301	LOC106607301	Serine/threonine-protein kinase 17a-like
106607301	stk17al	Serine/threonine-protein kinase 17a-like
106580600	star	Steroidogenic acute regulatory protein, mitochondrial-like
106580600	LOC106580600	Steroidogenic acute regulatory protein, mitochondrial-like
106580573	GGH	Gamma-glutamyl hydrolase-like
106600026	LOC106600026	Nuclear receptor ror-beta-like
106600026	rorcb	Nuclear receptor ror-beta-like
106586715	LOC106586715	Uncharacterized loc106586715
100196017		Cd209 antigen-like protein d
106567146	dnajc16	Dnaj homolog subfamily c member 16-like
106567146	LOC106567146	Dnaj homolog subfamily c member 16-like
106600441	map2k2b	Dual specificity mitogen-activated protein kinase kinase 2-like
106600441	LOC106600441	Dual specificity mitogen-activated protein kinase kinase 2-like
106603194	LOC106603194	Trimethyllysine dioxygenase, mitochondrial-like
106603194	tmlhe	Trimethyllysine dioxygenase, mitochondrial-like
106578833	CSGA	C-factor-like
106578834	LOC106578834	Pantothenate kinase 1-like
106578834	pank1a	Pantothenate kinase 1-like
106576120	slco1c1	Solute carrier organic anion transporter family member 1c1-like
106576120	LOC106576120	Solute carrier organic anion transporter family member 1c1-like
106587845	LOC106587845	Major histocompatibility complex class i-related gene protein-like
106573579	LOC106573579	Phospholipid hydroperoxide glutathione peroxidase, mitochondrial-like
106565266	LOC106565266	Serine incorporator 1-like
106587880	LOC106587880	Major histocompatibility complex class i-related gene protein-like
106569586		Slam family member 5-like
106607496	nr1d1	Nuclear receptor subfamily 1 group d member 1-like
106607496	LOC106607496	Nuclear receptor subfamily 1 group d member 1-like
106604934	LOC106604934	Uncharacterized loc106604934
100194820	UN13D	Unc-13 homolog d
106609342	LOC106609342	Enoyl-coa hydratase domain-containing protein 3, mitochondrial-like
106567229	prickle3	Protein prickle-like
106585878	ccl19a.1	C-c motif chemokine 19-like
106584673		Protein fam60a-like
100380480	gp132	Probable g-protein coupled receptor 132
106583480	LOC106583480	Differentially expressed in fdcp 6 homolog
106573845	dnpep	Aspartyl aminopeptidase-like
100380381	STX11	Syntaxin-11
106586122	LOC106586122	Vitamin d(3) 25-hydroxylase-like
106582352	slc15a2	Solute carrier family 15 member 2-like
106582352	LOC106582352	Solute carrier family 15 member 2-like
106569623	admp	Bone morphogenetic protein 2-like
106565221	dlgap4b	Disks large-associated protein 4-like
106565221	LOC106565221	Disks large-associated protein 4-like
100196238	CCL21	C-c motif chemokine 21
106573870	jak3	Janus kinase 3
106600601	LOC106600601	Rho gtpase-activating protein 12-like
106571671	LOC106571671	Breast cancer metastasis-suppressor 1-like protein-a
106571671	brms1lb	Breast cancer metastasis-suppressor 1-like protein-a
106585911	gdnfb	Glial cell line-derived neurotrophic factor-like
106585911	LOC106585911	Glial cell line-derived neurotrophic factor-like
106583439	bap1	Ubiquitin carboxyl-terminal hydrolase bap1-like
106583439	LOC106583439	Ubiquitin carboxyl-terminal hydrolase bap1-like
106573901		Interleukin-6 receptor subunit beta-like
100136450	LOC100136450	Cd8 alpha
106573914	LOC106573914	Arrestin domain-containing protein 2-like
106573914	arrdc2	Arrestin domain-containing protein 2-like
100302030		Tlr8-like
106586812	tlr7	Toll-like receptor 7
106586812	LOC106586812	Toll-like receptor 7
106576239	slc26a4	Pendrin-like
106607431	slc25a17	Peroxisomal membrane protein pmp34-like
106603318		Grb2-associated-binding protein 3-like
106603320	LOC106603320	Swi/snf-related matrix-associated actin-dependent regulator of chromatin subfamily a member 5-like
106603320	smarca1	Swi/snf-related matrix-associated actin-dependent regulator of chromatin subfamily a member 5-like
100196662	serpine2	Serine (or cysteine) proteinase inhibitor clade e, nexin, plasminogen activator inhibitor type 1-like
100195027	prp12	Poly polymerase 12
106576262	ccnd2b	G1/s-specific cyclin-d2-like
106576262	LOC106576262	G1/s-specific cyclin-d2-like
106603325	LOC106603325	Uncharacterized protein cxorf21 homolog
106560528	TSN1	Tetraspanin 1
106584705	SPI1	Transcription factor pu.1-like
106605170	LOC106605170	Endothelin-2-like
106584776	rab3il1	Guanine nucleotide exchange factor for rab-3a-like
106609509	LOC106609509	Aryl hydrocarbon receptor nuclear translocator-like protein 1
106609511	LOC106609511	Serine/threonine-protein kinase 38-like
106609511	stk38l	Serine/threonine-protein kinase 38-like
106584780		Mitochondrial glutamate carrier 1-like
106588089		Nicotinate-nucleotide pyrophosphorylase [carboxylating]-like
106565124	LOC106565124	Low-density lipoprotein receptor class a domain-containing protein 2-like
106565124	ldlrad2	Low-density lipoprotein receptor class a domain-containing protein 2-like
106578969	pcgf5b	Polycomb group ring finger protein 5-b
106578969	LOC106578969	Polycomb group ring finger protein 5-b
106588537	ccr7	C-c chemokine receptor type 7-like
106588537	LOC106588537	C-c chemokine receptor type 7-like
106582403	RND3	Rho-related gtp-binding protein rhoe-like
106605027	prdm13	Pr domain zinc finger protein 13-like
106586894	tex30	Testis-expressed sequence 30 protein-like
106586894	LOC106586894	Testis-expressed sequence 30 protein-like
100194997	rhg15	Rho gtpase-activating protein 15
100380694	ptprc	Protein tyrosine phosphatase receptor type c
106603577	hsd20b2	Very-long-chain 3-oxoacyl-coa reductase-like
106603577	LOC106603577	Very-long-chain 3-oxoacyl-coa reductase-like
100500786	LOC100500786	Arginase-1
100500786	arg1	Arginase-1
106576418		Aryl hydrocarbon receptor nuclear translocator-like protein 2
106577552	capgb	Macrophage-capping protein-like
106577552	LOC106577552	Macrophage-capping protein-like
106574020	slc44a5b	Choline transporter-like protein 5-b
106574020	LOC106574020	Choline transporter-like protein 5-b
106603553	SAMN1	Sam domain-containing protein samsn-1-like
106603553	LOC106603553	Sam domain-containing protein samsn-1-like
106577571	dtx4a	E3 ubiquitin-protein ligase dtx1-like
106577571	LOC106577571	E3 ubiquitin-protein ligase dtx1-like
106582436		Major histocompatibility complex class i-related gene protein-like
106586973	LOC106586973	Intraflagellar transport protein 56-like
106586973	ttc26	Intraflagellar transport protein 56-like
106586953	LOC106586953	Solute carrier family 25 member 38-b-like
106579017	LOC106579017	Ras-related protein rab-26-like
106586910	LOC106586910	Zinc finger ccch domain-containing protein 15-like
106586910	zc3h15	Zinc finger ccch domain-containing protein 15-like
100136516	LOC100136516	Cd3e molecule
106571744	LOC106571744	Glycerophosphocholine phosphodiesterase gpcpd1-like
106571744	gpcpd1	Glycerophosphocholine phosphodiesterase gpcpd1-like
106569806	slc22a13a	Solute carrier family 22 member 13-like
106569806	LOC106569806	Solute carrier family 22 member 13-like
106565335	camk1a	Calcium/calmodulin-dependent protein kinase type 1-like
106565335	LOC106565335	Calcium/calmodulin-dependent protein kinase type 1-like
106577593	hacd4	3-hydroxyacyl-coa dehydratase 4
106580831	coq8b	Aarf domain-containing protein kinase 4-like
106580831	LOC106580831	Aarf domain-containing protein kinase 4-like
100380614	ikzf1	Ikaros family zinc finger 1
100136447	CLC4E	C type lectin receptor b
106562908		Calcium/calmodulin-dependent protein kinase type ii subunit beta-like
106567437	IL12p40b2	Interleukin-12 subunit beta-like
100306746	CBX1	Chromobox 1
106579314	HoxB1ba	Src kinase associated phosphoprotein 1
106579314	skap1	Src kinase associated phosphoprotein 1
106603612	spata22	Spermatogenesis-associated protein 22-like
106603612	LOC106603612	Spermatogenesis-associated protein 22-like
106579305	LOC106579305	Male-specific lethal 1-like 1
106579305	msl1b	Male-specific lethal 1-like 1
106605121	LOC106605121	Protein oscp1-like
106570128	LOC106570128	Apolipoprotein eb-like
106579282	LOC106579282	Transmembrane protein 150a-like
106588599	LOC106588599	Inositol 1,4,5-trisphosphate receptor-interacting protein-like
106570179	aqp10b	Aquaporin-10-like
106560661	LOC106560661	Allantoinase, mitochondrial-like
106560661	zgc:103559	Allantoinase, mitochondrial-like
106580923	ubash3bb	Ubiquitin-associated and sh3 domain-containing protein b-like
106580923	LOC106580923	Ubiquitin-associated and sh3 domain-containing protein b-like
106567488	PL8L1	Cornifelin homolog a-like
106609696	dapk2a	Death-associated protein kinase 3-like
106582488	LOC106582488	Es1 protein homolog, mitochondrial-like
106582488	gatd3a	Es1 protein homolog, mitochondrial-like
106611531	SLY	Sam and sh3 domain containing 3
106565397	maf1	Repressor of rna polymerase iii transcription maf1 homolog
106565397	LOC106565397	Repressor of rna polymerase iii transcription maf1 homolog
106574152	tbxa2r	Thromboxane a2 receptor-like
106574152	LOC106574152	Thromboxane a2 receptor-like
106588887	LOC106588887	Transmembrane channel-like protein 5
106588887	tmc5	Transmembrane channel-like protein 5
106605146		Mannosyl-oligosaccharide 1,2-alpha-mannosidase ic-like
106565426	npepl1	Cathepsin z-like
106567503	CCNI	Cyclin-i-like
106583705	LOC106583705	Glutaminase kidney isoform, mitochondrial-like
106583705	gls2b	Glutaminase kidney isoform, mitochondrial-like
106605225	COX7R	Cytochrome c oxidase subunit 7a-related protein, mitochondrial
106605156	si:dkeyp-97a10.3	Mucin-5ac-like
106605156	LOC106605156	Mucin-5ac-like
106607717	gabrr2	Gamma-aminobutyric acid type a receptor subunit rho2
106605185	LOC106605185	Free fatty acid receptor 2-like
106580961	LOC106580961	High affinity immunoglobulin gamma fc receptor i-like
106605163	LOC106605163	Protein nlrc3-like
106600911	LOC106600911	Zinc finger protein 135-like
106571802	LOC106571802	Sestrin-1-like
106571802	sesn1	Sestrin-1-like
106577663	LOC106577663	High affinity immunoglobulin epsilon receptor subunit gamma-like
106605232	si:ch211-225p5.8	Sodium channel subunit beta-1-like
106605232	LOC106605232	Sodium channel subunit beta-1-like
106605200	tmem106b	Transmembrane protein 106b
100846966	IRF-1	Salmo salar interferon regulatory factor 1 (irf1), mrna.
106570059	LOC106570059	Transmembrane protein c9orf91 homolog
106577690	ugt5g1	Udp-glucuronosyltransferase 1-2-like
106577690	LOC106577690	Udp-glucuronosyltransferase 1-2-like
106589802	si:dkey-44g23.5	Mapk regulated corepressor interacting protein 2
106579174	ptprh	Protein tyrosine phosphatase receptor type h
106607753	themis	Protein themis-like
106607753	LOC106607753	Protein themis-like
106590030	HMOX	Heme oxygenase-like
106579167		7-methylguanosine phosphate-specific 5'-nucleotidase-like
106607757		Trans-2-enoyl-coa reductase, mitochondrial-like
106581033		Solute carrier family 13 member 2-like
100195035	abi1	Abl interactor 1
106590297		Ras-related c3 botulinum toxin substrate 2-like
106570032	ppt1	Palmitoyl-protein thioesterase 1-like
106570032	LOC106570032	Palmitoyl-protein thioesterase 1-like
106570030	si:ch1073-513e17.1	Sialin-like
106590330	LOC106590330	Heme oxygenase-like
106590365	xpnpep1	Xaa-pro aminopeptidase 1-like
106605333	TP8L2	Tumor necrosis factor alpha-induced protein 8-like protein 2
106579127	ENDD1	Endonuclease domain-containing 1 protein-like
106570012	LOC106570012	Fmet-leu-phe receptor-like
106565564	ip6k2b	Inositol hexakisphosphate kinase 2-like
106565564	LOC106565564	Inositol hexakisphosphate kinase 2-like
106563040	TBCA	Tubulin-specific chaperone a-like
106565558	LOC106565558	Map kinase-activated protein kinase 2-like
106565557	LOC106565557	6-phosphofructo-2-kinase/fructose-2,6-bisphosphatase 4-like
106565557	pfkfb4b	6-phosphofructo-2-kinase/fructose-2,6-bisphosphatase 4-like
106605367	LOC100136479	Cd83 antigen
106605367	LOC106605366	Cd83 antigen
106605367	CD83	Cd83 antigen
100195884	PPHLN	Periphilin-1
106605370		Chromosome ssa05 open reading frame, human c8orf37
106607807	trim67	Tripartite motif containing 67
106565530	LOC106565530	Activin receptor type-1b-like
106605463	LOC106605463	Death-associated protein kinase 2-like
106565679	itgb7	Integrin beta-7-like
106565673	LOC106565673	Traf3-interacting jnk-activating modulator-like
106563141	LOC106563141	Trafficking protein particle complex subunit 13-like
106563141	trappc13	Trafficking protein particle complex subunit 13-like
106577851		Uncharacterized loc106577851
100194515	polr3gl	Polymerase (rna) iii (dna directed) polypeptide g like
106581164	LOC106581164	Glia maturation factor gamma-like
106569947	Sasa-UGA	Major histocompatibility complex class i-related gene protein-like
100136393	ppar gamma	Peroxisome proliferator activated receptor gamma
100136520	syn2a	Synapsin-2
100270810	SPD2A	Neutrophil cytosolic factor 1
100380613	STEA4	Metalloreductase steap4
106607836		Uncharacterized loc106607836
106611642	LOC106611642	Atp-binding cassette sub-family a member 1-like
106581147	acad8	Acyl-coa dehydrogenase family member 8
106567571	LOC106567571	H-2 class ii histocompatibility antigen, a-k alpha chain-like
100195865	MSRA	Methionine sulfoxide reductase a
106567574	LOC106567574	Ubiquitin carboxyl-terminal hydrolase 2-like
106567574	usp2b	Ubiquitin carboxyl-terminal hydrolase 2-like
100195718	tp8l2	Tumor necrosis factor, alpha-induced protein 8-like protein 2
100195718	tnfaip8l2	Tumor necrosis factor, alpha-induced protein 8-like protein 2
106601029	LOC106601029	Serine/threonine-protein kinase 17a-like
106601029	stk17al	Serine/threonine-protein kinase 17a-like
106565633	si:ch211-117k10.3	Krueppel-like factor 15
106607855	slc25a27	Solute carrier family 25 member 27
106611674		Selenoprotein h-like
106569900	AN32E	Acidic leucine-rich nuclear phosphoprotein 32 family member e-like
106577918	map11	Uncharacterized protein c7orf43 homolog
106603679	crtam	Cytotoxic and regulatory t cell molecule
100380364		Tumor necrosis factor receptor superfamily member 6
100196737	tri39	Tripartite motif-containing protein 39
106607633		Inverted formin-2-like
106571951	LOC106571951	Spry domain-containing protein 4-like
106571951	spryd4	Spry domain-containing protein 4-like
100194620	adss1b	Adenylosuccinate synthase like 1
100194620	adssl1	Adenylosuccinate synthase like 1
106579408	LOC106579408	Integrin alpha-x-like
106579408	itgam	Integrin alpha-x-like
106603710	LOC106603710	Glycerophosphodiester phosphodiesterase domain-containing protein 5-like
106607901	tmem63a	Csc1-like protein 1
106607901	LOC106607901	Csc1-like protein 1
106563162	si:dkey-1d7.3	Transmembrane protein 132d-like
106563162	LOC106563162	Transmembrane protein 132d-like
106592441	LOC106592441	Fc receptor-like protein 5
106574376	kynu	Kynureninase-like
100196707	CBPN	Carboxypeptidase n subunit 1
106603745	ccdc84	Coiled-coil domain containing 84
100306811		Sh3 and px domain-containing protein 2b
106603747	LOC106603747	Gats-like protein 2
106603747	castor2	Gats-like protein 2
106607512	LOC106607512	Deleted in malignant brain tumors 1 protein-like
106578015	prkd4	Serine/threonine-protein kinase d3-like
106605529	LOC106605529	Krueppel-like factor 10
106570190	AFP4	Type-4 ice-structuring protein-like
106605553	LOC106605553	C-x-c chemokine receptor type 3
106605554	cxcr3.2	C-x-c chemokine receptor type 3-like
106605554	LOC106605554	C-x-c chemokine receptor type 3-like
100136380	cd9	Cd9 molecule
106560749	LOC106560749	Gram domain-containing protein 2-like
100195470	HMGB3	High mobility group protein b3
106578056	hdac8	Phosphorylase b kinase regulatory subunit alpha, skeletal muscle isoform-like
106578060		N-acetyllactosaminide beta-1,3-n-acetylglucosaminyltransferase 3-like
106574250	LOC106574250	Transmembrane protein 237b-like
106574250	tmem237b	Transmembrane protein 237b-like
106605587	arhgap33	Rho gtpase-activating protein 33-like
100380323	MOT9	Monocarboxylate transporter 9
106572202	tprg1l	Tumor protein p63 regulated 1 like
106605612	LOC106605612	C3a anaphylatoxin chemotactic receptor-like
100380431	SRAC1	Serine active site containing 1
106579503	flt3	Receptor-type tyrosine-protein kinase flt3-like
106579503	LOC106579503	Receptor-type tyrosine-protein kinase flt3-like
100196518	MIF	Macrophage migration inhibitory factor
100136522	ALDOB	Aldolase b, fructose-bisphosphate
106593876	cyp3a65	Cytochrome p450 3a27-like
106608805	LOC106608805	Uncharacterized loc106608805
106608805	si:ch1073-126c3.2	Uncharacterized loc106608805
106594168	cyp3a65	Cytochrome p450 3a27
106611874		Macrophage colony-stimulating factor 1 receptor 1-like
106601339	LOC106601339	Transforming growth factor beta receptor type 3-like
106563255	EDF1	Endothelial differentiation-related factor 1 homolog
100380744		Amyloid beta a4 precursor protein-binding family b member 1
100196606	ENP2	Ectonucleoside triphosphate diphosphohydrolase 2
100196606	enp2	Ectonucleoside triphosphate diphosphohydrolase 2
106572152	LOC106572152	N-terminal ef-hand calcium-binding protein 1-like
106579561	NCF2	Neutrophil cytosol factor 2-like
100846970	IRF1-2	Interferon regulatory factor 1 isoform 2
100194990	HNRLL	Heterogeneous nuclear ribonucleoprotein l-like
106574402	LOC106574402	Motile sperm domain-containing protein 2-like
106603841	LOC106603841	Serine/threonine-protein kinase 32a-like
106565793	LOC106565793	Nuclear receptor coactivator 3-like
106565793	ncoa3	Nuclear receptor coactivator 3-like
106581354	ITM2C	Integral membrane protein 2c-like
106601405	MGT5B	Alpha-1,6-mannosylglycoprotein 6-beta-n-acetylglucosaminyltransferase b
106605836	si:dkey-26c10.5	Cd209 antigen-like protein e
106605836	LOC106605836	Cd209 antigen-like protein e
106572127	hck	Tyrosine-protein kinase hck-like
106572127	LOC106572127	Tyrosine-protein kinase hck-like
106572126	LOC106572126	Uncharacterized loc106572126
106572126	rbbp8l	Uncharacterized loc106572126
106579591	hs6st1b	Heparan-sulfate 6-o-sulfotransferase 1-b
106579591	LOC106579591	Heparan-sulfate 6-o-sulfotransferase 1-b
106574545	abcc4	Multidrug resistance-associated protein 4-like
106601418	LOC106601418	Butyrophilin subfamily 1 member a1-like
106608559	LOC106608559	Solute carrier family 22 member 7-like
106608559	S22A7	Solute carrier family 22 member 7-like
106572094	LOC106572094	Tyrosine-protein phosphatase non-receptor type 7-like
106563195	gmcl1	Germ cell-less protein-like 1
106563192	LOC106563192	Proactivator polypeptide-like
106563192	sftpba	Proactivator polypeptide-like
106608127		Uncharacterized loc106608127
106611988	LOC106611988	Lon peptidase n-terminal domain and ring finger protein 3-like
106574482	LOC106574482	Interferon-induced protein 44-like
106601467	RAC2	Ras-related c3 botulinum toxin substrate 2
106567985	shpk	Sedoheptulokinase
106572073	pim1	Serine/threonine-protein kinase pim-1-like
106572073	LOC106572073	Serine/threonine-protein kinase pim-1-like
106608113	tdrd6	Tudor domain containing 6
106605936	rorc	Nuclear receptor ror-gamma-like
106560981	parvg	Parvin gamma
100380463	HLF	Hepatic leukemia factor
106603899	LCP2	Lymphocyte cytosolic protein 2-like
100194943	CCR6	C-c chemokine receptor type 6
106609444	sh3bp1	Sh3 domain-binding protein 1-like
106609444	LOC106609444	Sh3 domain-binding protein 1-like
106563523	spi1b	Transcription factor pu.1-like
106563523	LOC106563523	Transcription factor pu.1-like
106570407	dgat1a	Diacylglycerol o-acyltransferase 1-like
106570407	LOC106570407	Diacylglycerol o-acyltransferase 1-like
100846956	irf2	Salmo salar interferon regulatory factor 2 (irf2), mrna.
100195699	P2RY8	P2y purinoceptor 8
100196799	IN35	Interferon-induced 35 kda protein homolog
106572046	pik3cd	Phosphatidylinositol-4,5-bisphosphate 3-kinase catalytic subunit delta
106612026	cyp4v7	Cytochrome p450 4v2
106612026	LOC106612026	Cytochrome p450 4v2
106609704	bricd5	Brichos domain-containing protein 5-like
106560936	jph3	Junctophilin 3
106612037	fgf20b	Fibroblast growth factor 20-like
106612037	LOC106612037	Fibroblast growth factor 20-like
106570417	SLAP1	Src-like-adapter
106570417	YMA7	Src-like-adapter
106560922	ldhd	Lactate dehydrogenase d
106563456	URP2	Fermitin family homolog 3-like
106566001	LOC106566001	Hepatocyte growth factor-like protein
106566001	mst1	Hepatocyte growth factor-like protein
106612058	lonrf1	Lon peptidase n-terminal domain and ring finger protein 1-like
106612058	LOC106612058	Lon peptidase n-terminal domain and ring finger protein 1-like
106560900	sntb2	Beta-2-syntrophin-like
106560900	LOC106560900	Beta-2-syntrophin-like
106565992	LOC106565992	Tumor necrosis factor receptor superfamily member 9-like
106560877	si:dkey-246g23.4	Monocarboxylate transporter 2-like
106560877	LOC106560877	Monocarboxylate transporter 2-like
106566064	LOC106566064	Guanine nucleotide-binding protein g(i) subunit alpha-2
106563418	neu3	Neuraminidase 3
106563408	si:dkeyp-117b8.4	Zinc finger bed domain-containing protein 4-like
106563408	LOC106563408	Zinc finger bed domain-containing protein 4-like
106579703		Patched domain-containing protein 3-like
106563587	PRDX4	Peroxiredoxin-4-like
106572362	znf341	Zinc finger protein 341-like
106572362	LOC106572362	Zinc finger protein 341-like
106601710	slc25a23b	Calcium-binding mitochondrial carrier protein scamc-3-like
106601710	LOC106601710	Calcium-binding mitochondrial carrier protein scamc-3-like
106567844		Phosphodiesterase 2a
106567842	sesn3	Sestrin-3-like
106560850		Protein nlrc5-like
106601731	LOC106601731	Immunoglobulin superfamily member 6-like
106601731	si:ch211-139g16.8	Immunoglobulin superfamily member 6-like
106574868	LOC106574868	Nuclear receptor subfamily 4 group a member 2-like
106574868	nr4a2b	Nuclear receptor subfamily 4 group a member 2-like
106612126	il12ba	Interleukin-12 subunit beta-like
106601741	LOC106601741	Kelch-like protein 20
106601741	si:ch211-256e16.3	Kelch-like protein 20
106601757	zmp:0000000735	Sterile alpha motif domain-containing protein 9-like
106601757	LOC106601757	Sterile alpha motif domain-containing protein 9-like
100194852		Ras guanyl-releasing protein 2
106604038	ugt5d1	Udp-glucuronosyltransferase 2c1-like
106563704		Cytokine receptor common subunit gamma-like
106567791	LOC106567791	Moesin
106567791	msna	Moesin
106563690		Cytokine receptor common subunit gamma-like
106601793	LOC106601793	Protein njmu-r1-like
106563675	LOC106563675	Retinal guanylyl cyclase 2-like
106563675	gc2	Retinal guanylyl cyclase 2-like
106608306	LOC106608306	G-protein coupled receptor 64-like
100329180	LOC100329180	Macrophage colony stimulating factor receptor-like protein
106572505	LOC106572505	Uncharacterized loc106572505
106572505	si:dkey-109a10.2	Uncharacterized loc106572505
106601838	GIMA4	Gtpase imap family member 4-like
100195573	CD63	Cd63 antigen
106561158	LOC106561158	Proline-serine-threonine phosphatase-interacting protein 1-like
106561158	pstpip1a	Proline-serine-threonine phosphatase-interacting protein 1-like
106612234	atp10b	Atpase phospholipid transporting 10b (putative)
106566166		Nck-associated protein 1-like
106566170		Mitogen-activated protein kinase kinase kinase 12
106570605	LOC106570605	Maturin-like
106570605	mturn	Maturin-like
106612251	LOC106612251	Solute carrier family 25 member 48-like
106612251	slc25a48	Solute carrier family 25 member 48-like
106572552	SPEB	Agmatinase
106572638	LOC106572638	Protein diaphanous homolog 3-like
100136509	LOC100136509	Tumor necrosis factor alpha
100136509	tnfa	Tumor necrosis factor alpha
106572626	src	Proto-oncogene tyrosine-protein kinase src
106572626	LOC106572626	Proto-oncogene tyrosine-protein kinase src
106570689	LOC106570689	Marcks-related protein-like
106570689	marcksl1b	Marcks-related protein-like
106572594	CTDS2	Carboxy-terminal domain rna polymerase ii polypeptide a small phosphatase 2-like
106572653	nr1d4a	Nuclear receptor subfamily 1 group d member 1-like
106572653	LOC106572653	Nuclear receptor subfamily 1 group d member 1-like
106613187	alox5a	Arachidonate 5-lipoxygenase-like
106602007	abat	4-aminobutyrate aminotransferase
106572673	LOC106572673	Ankyrin repeat domain-containing protein 33-like
106568141	vldlr	Very low-density lipoprotein receptor-like
106568141	LOC106568141	Very low-density lipoprotein receptor-like
106566283	cnbpb	Cellular nucleic acid-binding protein-like
106568327	LOC106568327	Heterogeneous nuclear ribonucleoprotein d0-like
106568327	hnrnpd	Heterogeneous nuclear ribonucleoprotein d0-like
106612589	LOC106612589	Serine/threonine-protein kinase ick-like
106568343	camk4	Calcium/calmodulin-dependent protein kinase type iv-like
106568343	LOC106568343	Calcium/calmodulin-dependent protein kinase type iv-like
106612469	LOC106612469	Nucleolar rna helicase 2-like
106612469	ddx21	Nucleolar rna helicase 2-like
106612465	LOC106612465	Serglycin-like
106568373		C3a anaphylatoxin chemotactic receptor-like
100306850	BHLH3	Class b basic helix-loop-helix protein 3
106561422	nr1h4	Bile acid receptor-like
106561422	LOC106561422	Bile acid receptor-like
106561416	endouc	Poly(u)-specific endoribonuclease-c-like
106561416	LOC106561416	Poly(u)-specific endoribonuclease-c-like
106568412	LOC106568412	Hippocampus abundant transcript 1 protein-like
106568402	TCP4	Activated rna polymerase ii transcriptional coactivator p15-like
106561366	ada2a	Adenosine deaminase 2
106613470	si:dkey-76k16.6	Glycine n-acyltransferase-like protein 3
106612744	il10ra	Uncharacterized loc106612744
106612744	LOC106612744	Uncharacterized loc106612744
106612689	LOC106612689	Cap-gly domain-containing linker protein 3-like
106612689	clip3	Cap-gly domain-containing linker protein 3-like
106612682	cox7a1	Cytochrome c oxidase subunit 7a2, mitochondrial-like
106612682	LOC106612682	Cytochrome c oxidase subunit 7a2, mitochondrial-like
100195943	RNT2	Ribonuclease t2
106572979	LOC106572979	60s acidic ribosomal protein p2-like
106561543		Leucine rich repeat containing g protein-coupled receptor 5
100137057		Salmo salar cd3gammadelta-b (loc100137057), mrna.
106561596	slc6a15	Sodium-dependent neutral amino acid transporter b(0)at2-like
106561596	LOC106561596	Sodium-dependent neutral amino acid transporter b(0)at2-like
106612597	LOC106612597	Sushi domain-containing protein 6-like
106612597	zgc:152863	Sushi domain-containing protein 6-like
106612548	bco2b	Beta,beta-carotene 9',10'-oxygenase-like
106561665	LOC106561665	Ankyrin repeat and socs box protein 13-like
106561665	asb13b	Ankyrin repeat and socs box protein 13-like
106612904	LOC106612904	High affinity immunoglobulin gamma fc receptor i-like
106561720	LOC106561720	At-rich interactive domain-containing protein 3b-like
106561720	arid3b	At-rich interactive domain-containing protein 3b-like
100194984	RBTN2	Lim domain only 2
106612811	itgae	Integrin subunit alpha e
100194813	BMCC1	Bnip2 motif-containing molecule at the c-terminal region 1
100196142	GMFG	Glia maturation factor, gamma
106612969	si:dkeyp-110c12.3	Interferon-induced gtp-binding protein mx-like
106612969	LOC106612969	Interferon-induced gtp-binding protein mx-like
106565782		Granzyme k-like
106564550	RHOF	Ras homolog family member f, filopodia associated
106564550	rhof	Ras homolog family member f, filopodia associated
106613167	ITM2C	Integral membrane protein 2c-like
106567700	LOC106567700	Phosphatidylinositol 3-kinase regulatory subunit alpha
106567700	pik3r1	Phosphatidylinositol 3-kinase regulatory subunit alpha
106613310	p2ry12	P2y purinoceptor 12-like
106613310	LOC106613310	P2y purinoceptor 12-like
106568345	arrdc3b	Arrestin domain-containing protein 3-like
106568345	LOC106568345	Arrestin domain-containing protein 3-like
106570145	phyhd1	Phytanoyl-coa dioxygenase domain containing 1
100195090	NDOR1	Nadph dependent diflavin oxidoreductase 1
100380388	syk	Spleen associated tyrosine kinase
100380388	KSYK	Spleen associated tyrosine kinase
106610838		Brefeldin a-inhibited guanine nucleotide-exchange protein 3-like

## Sheet: AWA|FM
Gene ID	Symbol	Description			Up-regulated
106592201		Coatomer subunit beta'-like			Down-regulated
100136416	cpt1aa	Carnitine o-palmitoyltransferase 1, liver isoform
106593286	LOC106593286	Unconventional myosin-ie-like
106592035	traf6	Tnf receptor-associated factor 6-like
106591125	sgk1	Serine/threonine-protein kinase sgk1-like
106592954	atp2c1	Calcium-transporting atpase type 2c member 1-like
106590975		F-box only protein 11
106596147		Growth hormone-inducible transmembrane protein-like
106592928	ttyh1	Protein tweety homolog 1-like
106592985		Receptor-type tyrosine-protein phosphatase epsilon-like
106597766	LOC106597766	Nocturnin-like
106597766	noctb	Nocturnin-like
106595391		Sprouty-related, evh1 domain-containing protein 2-like
106594620		Ethanolaminephosphotransferase 1-like
106594442		Lim and senescent cell antigen-like-containing domain protein 1
106594265	ptprea	Receptor-type tyrosine-protein phosphatase epsilon-like
100194802		Adaptor-related protein complex 1, sigma 2 subunit
106594092		Acidic amino acid decarboxylase gadl1-like
106592130	napepld	N-acyl-phosphatidylethanolamine-hydrolyzing phospholipase d-like
106591812	LOC106591812	Galectin-3-like
106591812	lgals3a	Galectin-3-like
100286435		Zinc finger ccch domain-containing protein 15
106590979		Serine/threonine-protein kinase plk1-like
100380811		Glutamate decarboxylase like 1
106566294	LOC106566294	Tumor protein d54-like
106568619	LOC106568619	Transmembrane and ubiquitin-like domain-containing protein 1
106568619	tmub1	Transmembrane and ubiquitin-like domain-containing protein 1
100195346	ahcy	Salmo salar adenosylhomocysteinase b (sahhb), mrna.
106604076	abcb7	Atp binding cassette subfamily b member 7
106589262		Elongation of very long chain fatty acids protein 6-like
100195457	ADRM1	Adrm1 protein
106576896	LOC106576896	Eukaryotic translation initiation factor 3 subunit l
106576896	eif3s6ip	Eukaryotic translation initiation factor 3 subunit l
100306845	ASCC2	Activating signal cointegrator 1 complex subunit 2
106589264	LOC106589264	Inhibitor of nuclear factor kappa-b kinase subunit alpha-like
106604090	si:ch211-153b23.4	Uncharacterized loc106604090
100306858	ergi3	Endoplasmic reticulum-golgi intermediate compartment protein 3
100306858	ERGI3	Endoplasmic reticulum-golgi intermediate compartment protein 3
106609901	tmem187	Transmembrane protein 187-like
106606645		Transcription factor spt20 homolog
106606223	xylt1	Xylosyltransferase 1-like
106593905	eif3bb	Eukaryotic translation initiation factor 3 subunit b-like
106593905	LOC106564013	Eukaryotic translation initiation factor 3 subunit b-like
106589286	LOC106589286	Nestin-like
106588187	rprd2a	Regulation of nuclear pre-mrna domain-containing protein 2-like
106588187	LOC106588187	Regulation of nuclear pre-mrna domain-containing protein 2-like
106609935	ANX2A	Annexin a2-a-like
106573027	nat10	N-acetyltransferase 10
106589298	nsfb	Vesicle-fusing atpase
106570831	gcnt4a	Beta-1,3-galactosyl-o-glycosyl-glycoprotein beta-1,6-n-acetylglucosaminyltransferase 4-like
106570831	LOC106570831	Beta-1,3-galactosyl-o-glycosyl-glycoprotein beta-1,6-n-acetylglucosaminyltransferase 4-like
106587024	adam9	Adam metallopeptidase domain 9
106568629	efr3a	Efr3 homolog a
106587025	LOC106587025	2-oxoglutarate dehydrogenase, mitochondrial
106583908	ALDOA	Fructose-bisphosphate aldolase a-like
106609939	fat1a	Protocadherin fat 1-like
106609939	LOC106609939	Protocadherin fat 1-like
100195505		Transketolase
106583903	si:ch211-11k18.4	Uncharacterized loc106583903
106583903	LOC106583903	Uncharacterized loc106583903
106573533		Dual specificity protein kinase clk2-like
106570839	ccdc125	Coiled-coil domain containing 125
106587031	si:ch211-87m7.2	Hippocampus abundant transcript 1 protein-like
106582640	NFS1	Nfs1 cysteine desulfurase
106583937	spns1	Protein spinster homolog 1-like
106602206		Sterile alpha motif domain-containing protein 9-like
100380384		Major vault protein
106589320	grb7	Growth factor receptor-bound protein 7-like
106589320	LOC106589320	Growth factor receptor-bound protein 7-like
100136388	nos1	Nitric oxide synthase 1
106589321	arf1l	Adp-ribosylation factor 1-like
100195018		Granulins
106585232	fbxw8	F-box and wd repeat domain containing 8
106609944	LOC106609944	Oxysterol-binding protein 1-like
106609944	osbp	Oxysterol-binding protein 1-like
106589326	tcf7l2	Transcription factor 7-like 2
106589326	LOC106589326	Transcription factor 7-like 2
106566344	irak1	Interleukin-1 receptor-associated kinase 1-like
106566344	LOC106566344	Interleukin-1 receptor-associated kinase 1-like
106582646	fam83c	Family with sequence similarity 83 member c
106604127		Catenin alpha 1
106576879	LOC106576879	Kinesin light chain 1-like
106579820	taok3a	Serine/threonine-protein kinase tao3-like
106564102		Adp-ribosylation factor-binding protein gga3-like
106598189	plek2	Pleckstrin 2
100196663	LOC100196663	Adenosine kinase a
100196663	adka	Adenosine kinase a
106589331	adap1	Arfgap with dual ph domains 1
100195749	SPEF1	Sperm flagellar 1
106573899		Syndecan-2-like
106610602	slc4a1ap	Solute carrier family 4 member 1 adaptor protein
100380434	ranbp9	Ran binding protein 9
100380329	STK4	Serine/threonine-protein kinase 4
106588220	lrp12	Ldl receptor related protein 12
106590040	LOC106590040	Kinesin-1 heavy chain
106582657	LOC106582657	14-3-3 protein beta/alpha-1
106606306	ndel1b	Nuclear distribution protein nude-like 1-b
106606306	LOC106606306	Nuclear distribution protein nude-like 1-b
106575104	pard3b	Par-3 family cell polarity regulator beta
100195905	GNA1	Glucosamine-phosphate n-acetyltransferase 1
106564139	trip10b	Cdc42-interacting protein 4 homolog
106606314		Hepatocyte growth factor-regulated tyrosine kinase substrate-like
106576862	prom2	Prominin-1-a-like
106608509	rbpms	Rna binding protein, mrna processing factor
106561891	gnmt	Glycine n-methyltransferase
100380703	LOC100380703	Protein fam134a
100380703	retreg2	Protein fam134a
106586057	gpc4	Glypican-6-like
106586057	LOC106586057	Glypican-6-like
106576855	LOC106576855	Peroxisome proliferator-activated receptor gamma coactivator-related protein 1-like
106576855	pprc1	Peroxisome proliferator-activated receptor gamma coactivator-related protein 1-like
106578327	EIF3C	Eukaryotic translation initiation factor 3 subunit c
106578327	LOC106578327	Eukaryotic translation initiation factor 3 subunit c
106602985	SFRS5	Serine/arginine-rich splicing factor 5-like
106581643	LOC106581643	Cell division cycle protein 16 homolog
106581643	cdc16	Cell division cycle protein 16 homolog
106576851	zdhhc16a	Zinc finger dhhc-type palmitoyltransferase 16
106585217	noxa1	Nadph oxidase activator 1
106588231	atp9b	Atpase phospholipid transporting 9b (putative)
106576850	rrp12	Ribosomal rna processing 12 homolog
106585213	LOC106585213	Niban-like protein 1
106585213	niban2b	Niban-like protein 1
100194733	EF1G	Elongation factor 1 gamma
106589357	heatr1	Heat repeat containing 1
106585210	abca2	Atp-binding cassette sub-family a member 2-like
106585211	dph7	Diphthamide biosynthesis 7
106568669	abcf2a	Atp-binding cassette sub-family f member 2-like
106588243		Mitochondrial import receptor subunit tom40 homolog
106597167	tfr1a	Transferrin receptor protein 1-like
106597167	LOC106597167	Transferrin receptor protein 1-like
106588520	neu1	Sialidase-1-like
106588520	LOC106588520	Sialidase-1-like
106576841	lrrfip2	Lrr binding flii interacting protein 2
106588512	slc44a4	Choline transporter-like protein 4
106588512	LOC106588512	Choline transporter-like protein 4
106585194	creb3l3l	Cyclic amp-responsive element-binding protein 3-like protein 3
106576831	herc4	Hect and rld domain containing e3 ubiquitin protein ligase 4
100195307		Protein arginine methyltransferase 3
106588504	LOC106588504	Exostosin-1b
106588504	ext1b	Exostosin-1b
100286653		Cytidine deaminase
106589366	LOC106589366	Serine-rich coiled-coil domain-containing protein 2-like
106589366	ccser2b	Serine-rich coiled-coil domain-containing protein 2-like
106574737	atp2c1	Calcium-transporting atpase type 2c member 1-like
106574737	LOC106574737	Calcium-transporting atpase type 2c member 1-like
106587066	cttn	Src substrate protein p85-like
106587066	LOC106587066	Src substrate protein p85-like
106574784	aste1a	Protein asteroid homolog 1-like
106574784	LOC106574784	Protein asteroid homolog 1-like
100195193	PDLI1	Pdz and lim domain protein 1
100194782	ABCF2	Atp-binding cassette, sub-family f (gcn20), member 2
100194708	aimp1a	Aminoacyl trna synthase complex-interacting multifunctional protein 1
106602285		Hydroperoxide isomerase aloxe3-like
106561907	cttn	Src substrate cortactin-like
106610021	LOC106610021	Tripartite motif-containing protein 2-like
106610021	trim2a	Tripartite motif-containing protein 2-like
106570922	fsta	Follistatin-a-like
106570922	LOC106570922	Follistatin-a-like
106578357	tdrd1	Tudor domain containing 1
106564221	gpr108	Protein gpr108-like
106564221	LOC106564221	Protein gpr108-like
106576815	LOC106576815	Rab11 family-interacting protein 2-like
106576815	rab11fip2	Rab11 family-interacting protein 2-like
106588493		Uncharacterized loc106588493
106578360	nhlrc2	Nhl repeat containing 2
106575056	prpf3	Pre-mrna processing factor 3
106566414	srpk1a	Srsf protein kinase 1-like
106566414	LOC106566414	Srsf protein kinase 1-like
106580170	smarcad1a	Swi/snf-related matrix-associated actin-dependent regulator of chromatin subfamily a containing dead/h box 1a-like
106580170	LOC106580170	Swi/snf-related matrix-associated actin-dependent regulator of chromatin subfamily a containing dead/h box 1a-like
106589392	atad1b	Atpase family aaa domain-containing protein 1-b
106589392	LOC106589392	Atpase family aaa domain-containing protein 1-b
106576804	polr1b	Rna polymerase i subunit b
106610658	LOC106610658	Connector enhancer of kinase suppressor of ras 2-like
106610658	cnksr1	Connector enhancer of kinase suppressor of ras 2-like
106604193	g3bp1	Ras gtpase-activating protein-binding protein 1-like
106604193	LOC106604193	Ras gtpase-activating protein-binding protein 1-like
100380297	ST17B	Serine/threonine kinase 17b
106575207	sowahcb	Ankyrin repeat domain-containing protein sowahc-like
106576795	ide	Insulin-degrading enzyme
106566442	slco4a1	Solute carrier organic anion transporter family member 4a1-like
106566442	LOC106566442	Solute carrier organic anion transporter family member 4a1-like
106568695	gpr158b	Probable g-protein coupled receptor 158
106568695	LOC106568695	Probable g-protein coupled receptor 158
106610663	ythdf2	Yth domain-containing family protein 2-like
106610663	LOC106610663	Yth domain-containing family protein 2-like
106608717	rpusd2	Rna pseudouridylate synthase domain-containing protein 2-like
106608717	LOC106608717	Rna pseudouridylate synthase domain-containing protein 2-like
106561917	LOC106561917	Oxidoreductase htatip2-like
106561917	htatip2	Oxidoreductase htatip2-like
106568697	abi1b	Abl interactor 1-like
106568697	LOC106568697	Abl interactor 1-like
106588473	eloa	Transcription elongation factor b polypeptide 3-like
106588473	LOC106588473	Transcription elongation factor b polypeptide 3-like
106568700	LOC106568700	Chromosomal protein d1-like
106589405	msh2	Muts homolog 2
106602326	LOC106602321	Ras gtpase-activating protein-binding protein 2-like
106608549	tbc1d14	Tbc1 domain family member 14
106568705	LOC106568705	Arf-gap domain and fg repeat-containing protein 1-like
106568705	LOC106568704	Arf-gap domain and fg repeat-containing protein 1-like
106568705	agfg1b	Arf-gap domain and fg repeat-containing protein 1-like
106613490	LOC106613490	Arf-gap with coiled-coil, ank repeat and ph domain-containing protein 2-like
106613490	acap2	Arf-gap with coiled-coil, ank repeat and ph domain-containing protein 2-like
106568706	LOC106568706	Neuronal tyrosine-phosphorylated phosphoinositide-3-kinase adapter 2-like
106568706	nyap2b	Neuronal tyrosine-phosphorylated phosphoinositide-3-kinase adapter 2-like
106589412	sec24c	Protein transport protein sec24c-like
106606416	LOC106606416	Cyclin-f-like
106606416	ccnf	Cyclin-f-like
106582718	smpd2b	Sphingomyelin phosphodiesterase 2
106602346	smarca5	Swi/snf-related matrix-associated actin-dependent regulator of chromatin subfamily a member 5
106575185	LOC106575185	H(+)/cl(-) exchange transporter 4-like
106575185	clcn4	H(+)/cl(-) exchange transporter 4-like
106589428	ptcd1	Pentatricopeptide repeat-containing protein 1, mitochondrial-like
106589428	LOC106589428	Pentatricopeptide repeat-containing protein 1, mitochondrial-like
100380648	ddx18	Atp-dependent rna helicase ddx18
100380648	LOC100380648	Atp-dependent rna helicase ddx18
106611338	LOC106611338	Serine/threonine-protein phosphatase 2a 56 kda regulatory subunit gamma isoform-like
106561932	nr1h3	Oxysterols receptor lxr-alpha-like
106585139	rabl6b	Rab-like protein 6
106585138	araf	Serine/threonine-protein kinase a-raf-like
106585138	LOC106585138	Serine/threonine-protein kinase a-raf-like
100196845		G-rich rna sequence binding factor 1
106566485	itpr3	Inositol 1,4,5-trisphosphate receptor type 3-like
100380365	nol1	Rna methyltransferase nol1
106560480	wars	Tryptophanyl-trna synthetase 1
106564349	pycr1b	Pyrroline-5-carboxylate reductase 1, mitochondrial-like
106573125	nup160	Nucleoporin 160
106575942	G3P	Glyceraldehyde-3-phosphate dehydrogenase
106606436	pycr1a	Pyrroline-5-carboxylate reductase 1, mitochondrial-like
106606436	LOC106606436	Pyrroline-5-carboxylate reductase 1, mitochondrial-like
106576002	adam22	Adam metallopeptidase domain 22
106576019	cldn12	Claudin 12
100380868		Terminal uridylyltransferase 7
106576009	abcb4	Multidrug resistance protein 1-like
100196857	RPP38	Ribonuclease p/mrp subunit p38
100306780	NPAL3	Nipa like domain containing 3
100286553	syncripl	Heterogeneous nuclear ribonucleoprotein q
100286553	LOC100286553	Heterogeneous nuclear ribonucleoprotein q
106613035	grhl3	Grainyhead-like protein 3 homolog
106576775	csad	Cysteine sulfinic acid decarboxylase-like
106576775	LOC106576775	Cysteine sulfinic acid decarboxylase-like
106582735	RHOC	Rho-related gtp-binding protein rhoc
106610693	myo6b	Unconventional myosin-vi
106575258		Nck-associated protein 5-like
106566478		Short transient receptor potential channel 4-associated protein-like
106590099	ube3c	Ubiquitin protein ligase e3c
106590101	nom1	Nucleolar protein with mif4g domain 1
106604246	LOC106604246	Proteoglycan 4-like
106585127	adam28	Zinc metalloproteinase-disintegrin-like lachestatin-2
106585127	LOC106585127	Zinc metalloproteinase-disintegrin-like lachestatin-2
106576762	epcam	Epithelial cell adhesion molecule
106568747	LOC106568747	Phosphatidylinositol 4,5-bisphosphate 3-kinase catalytic subunit alpha isoform-like
106613511	opa1	Dynamin-like 120 kda protein, mitochondrial
106608593	LOC106608593	Rna-binding protein 4.1-like
106608593	rbm4.1	Rna-binding protein 4.1-like
106608593	LOC106608592	Rna-binding protein 4.1-like
106575271	LOC106575271	Gamma-aminobutyric acid receptor subunit gamma-3-like
106589453	llgl2	Lethal(2) giant larvae protein homolog 2-like
100195510	SYDC	Aspartyl-trna synthetase, cytoplasmic
106566495	BAP31	B cell receptor associated protein 31
106576663	nop2	Probable 28s rrna (cytosine-c(5))-methyltransferase
106576663	LOC106576663	Probable 28s rrna (cytosine-c(5))-methyltransferase
106582756	mst1ra	Macrophage-stimulating protein receptor-like
106582756	LOC106582756	Macrophage-stimulating protein receptor-like
106587143	slc7a6	Y+l amino acid transporter 2
106566505	COMT	Catechol o-methyltransferase-like
106581870	LOC106581870	Atp-dependent rna helicase ddx18-like
106581870	ddx18	Atp-dependent rna helicase ddx18-like
106586150	chpfa	Chondroitin sulfate synthase 2-like
106586150	LOC106586150	Chondroitin sulfate synthase 2-like
106582760	edem1	Er degradation-enhancing alpha-mannosidase-like protein 1
106582760	LOC106582760	Er degradation-enhancing alpha-mannosidase-like protein 1
106576742	ubr2	E3 ubiquitin-protein ligase ubr2-like
106582764	epha2	Eph receptor a2
106604281	clint1a	Clathrin interactor 1-like
106604281	LOC106604281	Clathrin interactor 1-like
106610701	LOC106610701	Kinase d-interacting substrate of 220 kda-like
106610701	kidins220a	Kinase d-interacting substrate of 220 kda-like
106576883	epn1	Epsin-1-like
106573229	tcp11l1	T-complex 11 like 1
100380554	TCPE	T-complex protein 1 subunit epsilon
106598827	LOC106598827	Receptor-interacting serine/threonine-protein kinase 2-like
100380753	ssbp3b	Single stranded dna binding protein 3
106598832	LOC106598832	Sorting nexin-16-like
100195329		Fucose-1-phosphate guanylyltransferase
106590126	LOC106590126	Gtpase imap family member 4-like
106566520	apeh	Acylaminoacyl-peptide hydrolase
106589467	trim65	Tripartite motif-containing protein 65-like
106589467	LOC106589467	Tripartite motif-containing protein 65-like
106563167	zmpste24	Caax prenyl protease 1 homolog
106568990	pkn2	Serine/threonine-protein kinase n2-like
106568990	LOC106568990	Serine/threonine-protein kinase n2-like
106586165	prpf40a	Pre-mrna-processing factor 40 homolog a-like
106586165	LOC106586165	Pre-mrna-processing factor 40 homolog a-like
106606479	trap1	Tnf receptor associated protein 1
106589476	itgb4	Integrin subunit beta 4
106613545	zfyve9b	Zinc finger fyve domain-containing protein 9-like
106589481	wdr45b	Wd repeat domain phosphoinositide-interacting protein 3
106589481	LOC106589481	Wd repeat domain phosphoinositide-interacting protein 3
106604299	LOC106604299	Long-chain-fatty-acid--coa ligase 4-like
106604299	pin4	Long-chain-fatty-acid--coa ligase 4-like
106573224	LOC106573224	Liprin-beta-2-like
106577129	flcn	Folliculin-like
106582805	mon1bb	Vacuolar fusion protein mon1 homolog b-like
106582805	LOC106582805	Vacuolar fusion protein mon1 homolog b-like
106588345	LOC106588345	Cdc42 small effector protein 1-like
106588343		Bcl2/adenovirus e1b 19 kda protein-interacting protein 2-like
100195016	GBG12	Guanine nucleotide-binding protein gi/gs/go subunit gamma-12
106576725	LOC106576725	Cullin-9-like
106588341	mindy1	Protein fam63a-like
106588341	LOC106588341	Protein fam63a-like
106561994	itfg1	Integrin alpha fg-gap repeat containing 1
106582809	prdm2b	Pr domain zinc finger protein 2-like
106582809	LOC106582809	Pr domain zinc finger protein 2-like
100196752	TCPG	T-complex protein 1 subunit gamma
100195666	chfr	E3 ubiquitin-protein ligase chfr
100195666	LOC100195666	E3 ubiquitin-protein ligase chfr
106588328	pdia8	Protein disulfide-isomerase a3-like
106575298	GRAN	Grancalcin-like
100195404	STK25	Serine/threonine kinase 25
100195404	stk25	Serine/threonine kinase 25
106598901	LOC106598901	15 kda selenoprotein-like
106598901	selenof	15 kda selenoprotein-like
106564860	LOC106564860	Heterogeneous nuclear ribonucleoprotein q
106564860	syncripl	Heterogeneous nuclear ribonucleoprotein q
106590139	mettl4	Methyltransferase like 4
106598911	cdc7	Cell division cycle 7
106590142	LOC106590142	Structural maintenance of chromosomes flexible hinge domain containing 1
106590142	smchd1	Structural maintenance of chromosomes flexible hinge domain containing 1
106590143	LOC106590143	Phosphatidate phosphatase lpin2-like
106582828	LOC106582828	Proton-associated sugar transporter a-like
106582828	slc45a1	Proton-associated sugar transporter a-like
100380413	HNRH1	Heterogeneous nuclear ribonucleoprotein h
106564453	LOC106564453	Beta-1,3-galactosyltransferase 2-like
106573209	elmo3	Engulfment and cell motility protein 3-like
106573209	LOC106573209	Engulfment and cell motility protein 3-like
106568961	nr2f6a	Nuclear receptor subfamily 2 group f member 6-like
106568961	LOC106568961	Nuclear receptor subfamily 2 group f member 6-like
106568960	LOC106568960	Marvel domain-containing protein 2-like
106568960	si:dkey-208k22.6	Marvel domain-containing protein 2-like
106598934	GA45A	Growth arrest and dna damage-inducible protein gadd45 alpha-like
106568959	kcnn1a	Small conductance calcium-activated potassium channel protein 2-like
106568959	LOC106568959	Small conductance calcium-activated potassium channel protein 2-like
106576704	usp54a	Inactive ubiquitin carboxyl-terminal hydrolase 54-like
106582837	LOC106582837	Dolichyl-diphosphooligosaccharide--protein glycosyltransferase subunit 2-like
106582837	rpn2	Dolichyl-diphosphooligosaccharide--protein glycosyltransferase subunit 2-like
106586183	LOC106586183	Rna-binding motif, single-stranded-interacting protein 1-like
106568956	LOC106568956	Dipeptidyl peptidase 9-like
106608644	LOC106608644	Denn domain-containing protein 4c-like
106608644	dennd4c	Denn domain-containing protein 4c-like
106610182	sh3d19	Sh3 domain-containing protein 19-like
106608640	LOC106608640	Rap1 gtpase-gdp dissociation stimulator 1-like
106575314	abcc4	Multidrug resistance-associated protein 4-like
106575314	LOC106575314	Multidrug resistance-associated protein 4-like
106578085	LOC106578085	Chemokine-like receptor 1
106578085	fpr1	Chemokine-like receptor 1
106568951	mast3a	Microtubule-associated serine/threonine-protein kinase 3-like
106578019	LOC106578019	Uncharacterized loc106578019
106575325	map4k4	Mitogen-activated protein kinase kinase kinase kinase 4-like
106568945	JUND	Transcription factor jun-d-like
106568941		Mitochondrial import inner membrane translocase subunit tim44-like
106589521	LOC106589521	Dna-directed rna polymerase iii subunit rpc5-like
106589521	polr3e	Dna-directed rna polymerase iii subunit rpc5-like
106566559	ggt7	Gamma-glutamyltransferase 7
100136418		Gdp-l-fucose synthase
106610747	LOC106610747	Nuclear receptor-binding protein-like
106608626		Nuclear factor 1 b-type-like
106590174	slc4a2b	Anion exchange protein 2-like
106590174	LOC106590174	Anion exchange protein 2-like
106608625	zdhhc21	Probable palmitoyltransferase zdhhc21
106608625	LOC106608625	Probable palmitoyltransferase zdhhc21
106608623	PLAP	Phospholipase a-2-activating protein-like
106581829	LOC106581829	Pre-mrna-processing factor 40 homolog a-like
106581829	prpf40a	Pre-mrna-processing factor 40 homolog a-like
100195201		Aconitase 1
106608622	acer2	Alkaline ceramidase 2-like
106608622	LOC106608622	Alkaline ceramidase 2-like
100195947	RN138	E3 ubiquitin-protein ligase rnf138
106590179	scrib	Protein scribble homolog
106613599	LOC106613599	Thimet oligopeptidase-like
106613599	thop1	Thimet oligopeptidase-like
106599036	LOC106599036	Mitochondrial import inner membrane translocase subunit tim44-like
106589533	LOC106589533	Aconitate hydratase, mitochondrial-like
106589533	aco2	Aconitate hydratase, mitochondrial-like
100196724	VATB2	Vacuolar atp synthase subunit b, brain isoform
106569002		Coatomer subunit beta'-like
106578489	LOC106578489	Tissue factor-like
106578489	f3a	Tissue factor-like
106568933	pcyt1aa	Choline-phosphate cytidylyltransferase a-like
106568933	LOC106568933	Choline-phosphate cytidylyltransferase a-like
106575406	myo10l1	Unconventional myosin-x-like
106566574	spata2	Spermatogenesis-associated protein 2-like
106566574	LOC106566548	Spermatogenesis-associated protein 2-like
106585049	LOC106585049	Septin-2-like
106585049	zgc:63587	Septin-2-like
106566507	mboat2a	Membrane-bound o-acyltransferase domain-containing protein 2-like
106566507	LOC106566507	Membrane-bound o-acyltransferase domain-containing protein 2-like
106573179	LOC106573179	Ras and ef-hand domain-containing protein homolog
106576940	pdzd8	Pdz domain-containing protein 8-like
106576940	LOC106576940	Pdz domain-containing protein 8-like
106613609	LOC106613609	Microtubule-associated protein 1b-like
106613609	map1sa	Microtubule-associated protein 1b-like
106564497	LOC106564497	Low-density lipoprotein receptor-like
106564497	ldlrb	Low-density lipoprotein receptor-like
106589543	tmem184ba	Transmembrane protein 184b-like
106589543	LOC106589543	Transmembrane protein 184b-like
106564502	si:zfos-323e3.4	Volume-regulated anion channel subunit lrrc8c-like
106610209	smarca5	Swi/snf-related matrix-associated actin-dependent regulator of chromatin subfamily a member 5-like
106564503	keap1b	Kelch-like ech-associated protein 1
106564503	LOC106564503	Kelch-like ech-associated protein 1
106589544	dmc1	Dna meiotic recombinase 1
100306817		Obg-like atpase 1
106586225	LOC106586222	Cytochrome b reductase 1-like
106581813		Plakophilin 4
106575376	LOC106575376	Udp-glucose:glycoprotein glucosyltransferase 1-like
106575376	uggt1	Udp-glucose:glycoprotein glucosyltransferase 1-like
100196586	1433B	14-3-3 protein beta/alpha
106599054	LOC106599054	Coatomer subunit beta'-like
106576949	ttc27	Tetratricopeptide repeat domain 27
106613619	LOC106613619	Wd repeat-containing protein 18
106613619	wdr18	Wd repeat-containing protein 18
106562048	adgrg1	Receptor-interacting serine/threonine-protein kinase 2-like
106586230	ppp1r9ala	Neurabin-1-like
106586230	LOC106586230	Neurabin-1-like
106578518	LOC106578518	Rna-binding protein 42-like
106578518	rbm42	Rna-binding protein 42-like
100196354		Transmembrane emp24 domain-containing protein 10
106610768	TTC15	Trafficking protein particle complex 12
106564530	LOC106564530	Interleukin enhancer-binding factor 3-like
106610219	ABCE1	Atp-binding cassette sub-family e member 1
106610770	LOC106610770	Filamin-a-interacting protein 1-like
106610770	filip1a	Filamin-a-interacting protein 1-like
106606577	sept9a	Septin-9-like
106606577	LOC106606577	Septin-9-like
106567792	kif13ba	Kinesin-like protein kif13b
106567792	LOC106567792	Kinesin-like protein kif13b
106575395		Amino-terminal enhancer of split-like
106585025	mtx3	Metaxin 3
106568712	adpgk2	Adp-dependent glucokinase-like
106578444	hace1	Hect domain and ankyrin repeat containing e3 ubiquitin protein ligase 1
106562059	piezo1	Piezo-type mechanosensitive ion channel component 1-like
106578509	LOC106578509	Glycogen debranching enzyme-like
106578509	aglb	Glycogen debranching enzyme-like
106566597	LOC106566597	Glucose-induced degradation protein 8 homolog
106566597	LOC106566596	Glucose-induced degradation protein 8 homolog
106566597	slc17a9b	Glucose-induced degradation protein 8 homolog
100217347	LOC106570192	Tropomyosin 3
100217347	tpm3	Tropomyosin 3
106569848	tfb2m	Transcription factor b2, mitochondrial
106587268	LOC106587268	B-cadherin-like
106586249	agps	Alkyldihydroxyacetonephosphate synthase, peroxisomal-like
106580058	cemip2	Transmembrane protein 2-like
106580058	LOC106580058	Transmembrane protein 2-like
106573169	LOC106573169	Unconventional prefoldin rpb5 interactor 1-like
106573169	uri1	Unconventional prefoldin rpb5 interactor 1-like
106585012	vcp	Transitional endoplasmic reticulum atpase
106585012	LOC106585012	Transitional endoplasmic reticulum atpase
106587265	piezo1	Piezo-type mechanosensitive ion channel component 1-like
100306751	DDT4L	Dna-damage-inducible transcript 4-like protein
106562161	LOC106562161	Ankyrin repeat domain-containing protein 11-like
106562161	ankrd11	Ankyrin repeat domain-containing protein 11-like
106585008	LOC106585008	Clustered mitochondria protein homolog
106585008	si:ch211-166a6.5	Clustered mitochondria protein homolog
106613642	slc35e1	Solute carrier family 35 member e1-like
100195446	VIME	Vimentin
106586251	CYC	Cytochrome c
106586253	prkra	Interferon-inducible double-stranded rna-dependent protein kinase activator a homolog
106586253	LOC106586253	Interferon-inducible double-stranded rna-dependent protein kinase activator a homolog
106586254	casp10	Caspase-8-like
106586254	LOC106586254	Caspase-8-like
106589578	baiap2l1a	Brain-specific angiogenesis inhibitor 1-associated protein 2-like protein 1
106589578	LOC106589578	Brain-specific angiogenesis inhibitor 1-associated protein 2-like protein 1
106589579	tecpr1a	Tectonin beta-propeller repeat-containing protein 1-like
106589579	LOC106589579	Tectonin beta-propeller repeat-containing protein 1-like
106571044	LOC106571044	Kinesin-like protein kif13b
106562157	LOC106562157	Ist1 homolog
106562157	ist1	Ist1 homolog
NA	trim35-28	NA
106602599	LOC106602598	Beta-1,4-galactosyltransferase 1-like
106602599	LOC106602599	Beta-1,4-galactosyltransferase 1-like
106604384	ehd1a	Eh domain-containing protein 1-like
100306750	SAKS1	Sapk substrate protein 1
106613660	lsg1	Large 60s subunit nuclear export gtpase 1
106582890	top1l	Dna topoisomerase 1-like
106582890	LOC106582890	Dna topoisomerase 1-like
100195066	SIAS	Sialic acid synthase
106586268	uggt2	Udp-glucose:glycoprotein glucosyltransferase 1-like
106586268	LOC106586268	Udp-glucose:glycoprotein glucosyltransferase 1-like
106578946	azin1a	Antizyme inhibitor 1-like
100196237	K0174	Ist1 homolog
106590210	LOC106590210	Dna endonuclease rbbp8-like
106590210	rbbp8	Dna endonuclease rbbp8-like
106582898	LOC106582898	Protein ndrg3-like
106582898	ndrg3a	Protein ndrg3-like
106599148		Calreticulin-like
106562147	LOC106562147	Cartilage intermediate layer protein 1-like
106562147	cilp	Cartilage intermediate layer protein 1-like
106581775	ubr3	Ubiquitin protein ligase e3 component n-recognin 3
106584981	LOC106584981	Lim domain kinase 2-like
106584981	limk2	Lim domain kinase 2-like
106578529	wdr37	Wd repeat-containing protein 37-like
106573299	LOC106573299	Liprin-beta-1-like
106573299	ppfibp1b	Liprin-beta-1-like
100195964	tbl3	Transducin beta-like protein 3
106564596	nomo	Nodal modulator 1-like
106568870	LOC106568870	5'-3' exoribonuclease 1-like
106568870	xrn1	5'-3' exoribonuclease 1-like
106588592	cpsf1	Cleavage and polyadenylation specificity factor subunit 1-like
106588592	LOC106588592	Cleavage and polyadenylation specificity factor subunit 1-like
106564604	sec23b	Protein transport protein sec23a-like
106584976		Rna-binding protein ews-like
100136527	slc6a6	Solute carrier family 6 (neurotransmitter transporter, taurine), member 6
106568864	eif4g1a	Eukaryotic translation initiation factor 4 gamma 1-like
106613685	LOC106613685	Calreticulin-like
100196412	KLF6	Krueppel-like factor 6
106610804	ralgapa2	Ral gtpase activating protein catalytic subunit alpha 2
106599584	rab2a	Ras-related protein rab-2a
106599584	LOC106599584	Ras-related protein rab-2a
106590234	sulf1	Sulfatase 1
106562138	LOC106562138	Sh2 domain-containing adapter protein f-like
106613692	LOC106613692	Scaffold attachment factor b2-like
106613692	safb	Scaffold attachment factor b2-like
106572417		Mitogen-activated protein kinase kinase kinase 7-like
106606653		Rho gtpase-activating protein 17-like
106610282		Ras gtpase-activating protein-binding protein 2-like
106572330	iars2	Isoleucyl-trna synthetase 2, mitochondrial
106613694		Lipoprotein lipase-like
106610810	pabpc4	Polyadenylate-binding protein 4-like
100194502		Protein phosphatase 1, regulatory (inhibitor) subunit 7
106610289	herc3	Probable e3 ubiquitin-protein ligase herc3
106582918	uqcrc1	Cytochrome b-c1 complex subunit 1, mitochondrial-like
106575514	si:ch211-132g1.7	Prostaglandin f2 receptor negative regulator-like
106576995	gtpbp2	Gtp binding protein 2
106564624	LOC106564624	Protein rrp5 homolog
106564624	pdcd11	Protein rrp5 homolog
106575500	LOC106575500	Atp-dependent rna helicase ddx3x-like
106613706	LOC106613706	Cystinosin-like
106613706	ctns	Cystinosin-like
106608776	si:ch73-335l21.4	E3 ubiquitin-protein ligase keg-like
106608776	LOC106608776	E3 ubiquitin-protein ligase keg-like
106606667	lmtk2	Serine/threonine-protein kinase lmtk2-like
106582927	rpn1	Dolichyl-diphosphooligosaccharide--protein glycosyltransferase subunit 1-like
106582927	LOC106582927	Dolichyl-diphosphooligosaccharide--protein glycosyltransferase subunit 1-like
106579397	znrf2b	E3 ubiquitin-protein ligase znrf2-like
106579397	LOC106579397	E3 ubiquitin-protein ligase znrf2-like
106581742		Gtp binding protein 8 (putative)
106590310	avl9	Late secretory pathway protein avl9 homolog
106602556	fat1a	Protocadherin fat 1-like
106602556	LOC106602556	Protocadherin fat 1-like
106566638	qars	Glutaminyl-trna synthetase 1
106613715	timm44	Mitochondrial import inner membrane translocase subunit tim44-like
106613715	LOC106613715	Mitochondrial import inner membrane translocase subunit tim44-like
106579996	si:ch73-199g24.2	Fk506-binding protein 15-like
106579996	LOC106579996	Fk506-binding protein 15-like
106590300	yme1l1a	Atp-dependent zinc metalloprotease yme1l1-like
106590300	LOC106590300	Atp-dependent zinc metalloprotease yme1l1-like
106613719	pip5k1ca	Phosphatidylinositol 4-phosphate 5-kinase type-1 gamma-like
106566632	wdr46	Wd repeat domain 46
106590247	si:dkey-61p9.11	Probable polyketide synthase 1
100196075	RDH12	Retinol dehydrogenase 12 (all-trans and 9-cis)
106613722	LOC106613722	Tight junction protein zo-3-like
106613722	tjp3	Tight junction protein zo-3-like
106606686	tbc1d16	Tbc1 domain family member 16-like
106606686	LOC106606686	Tbc1 domain family member 16-like
106573324	LOC106573324	Guanine nucleotide-binding protein g(i) subunit alpha-1-like
106606690		Rho gtpase-activating protein 17-like
106587208	LOC106587208	At-rich interactive domain-containing protein 3b-like
106588638	tent5bb	Protein fam46a-like
106588638	LOC106588638	Protein fam46a-like
106562105	eif4g2a	Eukaryotic translation initiation factor 4 gamma 2-like
106610894		Arginine/serine-rich protein 1-like
106573340	unc45a	Unc-45 myosin chaperone a
106589628	LOC106589628	Protoheme ix farnesyltransferase, mitochondrial
106589628	cox10	Protoheme ix farnesyltransferase, mitochondrial
106573344	furinb	Furin-like
106573344	LOC106573344	Furin-like
106577007	minpp1a	Multiple inositol polyphosphate phosphatase 1-like
106577007	LOC106577007	Multiple inositol polyphosphate phosphatase 1-like
106575548	si:ch211-132g1.7	Prostaglandin f2 receptor negative regulator-like
100380369	CTR9	Ctr9, paf1/rna polymerase ii complex component, homolog (s. cerevisiae)
106587155	eif4g2a	Eukaryotic translation initiation factor 4 gamma 2-like
106579972	LOC106579972	Calcium-binding mitochondrial carrier protein scamc-2-a-like
106571088	fntb	Protein farnesyltransferase subunit beta-like
106562102	LOC106562102	Protein-methionine sulfoxide oxidase mical2-like
106562102	mical2a	Protein-methionine sulfoxide oxidase mical2-like
106613735	LOC106613735	Transcriptional repressor p66-alpha-like
106613735	gatad2ab	Transcriptional repressor p66-alpha-like
106562100	usp47	Ubiquitin carboxyl-terminal hydrolase 47-like
106562100	LOC106562100	Ubiquitin carboxyl-terminal hydrolase 47-like
106610331	LOC106610331	Integrator complex subunit 12-like
106610331	ints12	Integrator complex subunit 12-like
106610330	arhgef38	Rho guanine nucleotide exchange factor 38
106608729	LOC106608729	Fragile x mental retardation syndrome-related protein 1-like
106608729	fxr2	Fragile x mental retardation syndrome-related protein 1-like
106610882	LOC106610882	Uncharacterized protein kiaa1522 homolog
106579957	atp2a2	Atpase sarcoplasmic/endoplasmic reticulum ca2+ transporting 2
106599520	LOC106599520	Long-chain-fatty-acid--coa ligase 3-like
106599520	acsl3b	Long-chain-fatty-acid--coa ligase 3-like
106577075		Vps10 domain-containing receptor sorcs1-like
106587191	usp47	Ubiquitin carboxyl-terminal hydrolase 47-like
106587191	LOC106587191	Ubiquitin carboxyl-terminal hydrolase 47-like
106613745	LOC106613745	Protein dos-like
106613745	cbarpb	Protein dos-like
106579564	SOF1	Ddb1- and cul4-associated factor 13-like
106613747	fstl3	Follistatin-related protein 3-like
106613747	LOC106613747	Follistatin-related protein 3-like
106613748		E3 ubiquitin-protein ligase rnf126-like
106604481	GSHR	Glutathione-disulfide reductase
106604481	slc30a9	Glutathione-disulfide reductase
106568830	pfkpb	Atp-dependent 6-phosphofructokinase, platelet type-like
106568830	LOC106568830	Atp-dependent 6-phosphofructokinase, platelet type-like
100195784	LINCR	E3 ubiquitin-protein ligase lincr
100196061	RAB35	Rab35, member ras oncogene family
106566749		5-aminolevulinate synthase, nonspecific, mitochondrial-like
106610865	SPIT1	Kunitz-type protease inhibitor 1-like
106581913	LOC106581913	E3 ubiquitin-protein ligase midline-1
106581913	mid1	E3 ubiquitin-protein ligase midline-1
106568826	LOC106568826	La-related protein 4b-like
106581914		Rho gtpase-activating protein 6-like
106587179	LOC106587179	Pre-mrna-splicing factor atp-dependent rna helicase prp16-like
106587179	dhx38	Pre-mrna-splicing factor atp-dependent rna helicase prp16-like
106584139	uap1	Udp-n-acetylhexosamine pyrophosphorylase-like
106584139	LOC106584139	Udp-n-acetylhexosamine pyrophosphorylase-like
100286441	urb2	Urb2 ribosome biogenesis homolog
106579938	LOC106579938	Malectin-like
106579938	mlec	Malectin-like
106562190	tead1b	Transcriptional enhancer factor tef-1-like
100194540		Component of oligomeric golgi complex 2
106579779	abhd16a	Abhydrolase domain-containing protein 16a-like
106579779	LOC106579779	Abhydrolase domain-containing protein 16a-like
106585600	gfpt1	Glutamine--fructose-6-phosphate aminotransferase [isomerizing] 1-like
106604467	LOC106604467	Sodium bicarbonate transporter-like protein 11
106578560	kif5ba	Kinesin-1 heavy chain-like
106578560	LOC106578560	Kinesin-1 heavy chain-like
106564685	myh9a	Myosin-9-like
106564685	LOC106564685	Myosin-9-like
106581923	LOC106581923	Ngfi-a-binding protein 1-like
106581923	nab1b	Ngfi-a-binding protein 1-like
106583020	LOC106583020	Receptor-type tyrosine-protein phosphatase gamma-like
106583020	ptprga	Receptor-type tyrosine-protein phosphatase gamma-like
106571114	ccnk	Cyclin-k-like
106584124	exoc1	Exocyst complex component 1
106610844	LOC106610844	Rho gtpase-activating protein 11a-like
106610844	arhgap11a	Rho gtpase-activating protein 11a-like
106590262	dcaf11	Ddb1 and cul4 associated factor 11
106606756	ddx42	Atp-dependent rna helicase ddx42-like
106590257	tm9sf1	Transmembrane 9 superfamily member 1
106590255	ipo4	Importin 4
106578183	LOC106578183	Udp-glucose 4-epimerase-like
106578183	gale	Udp-glucose 4-epimerase-like
106589681	arfgef3	Arfgef family member 3
106569037	vcpip1	Valosin containing protein interacting protein 1
106608836	oxa1l	Mitochondrial inner membrane protein oxa1l-like
106586335	idh1	Isocitrate dehydrogenase [nadp] cytoplasmic-like
106586335	LOC106586335	Isocitrate dehydrogenase [nadp] cytoplasmic-like
106587329	usp10	Ubiquitin carboxyl-terminal hydrolase 10-like
106587331	ap1g1	Ap-1 complex subunit gamma-1
106587331	LOC106587331	Ap-1 complex subunit gamma-1
106575628	aamp	Angio-associated migratory cell protein-like
106575628	LOC106575628	Angio-associated migratory cell protein-like
106571146	LOC106571146	Serine/threonine-protein phosphatase 4 regulatory subunit 3
106571146	smek1	Serine/threonine-protein phosphatase 4 regulatory subunit 3
106585561	LOC106585561	Dedicator of cytokinesis protein 5-like
106585561	dock5	Dedicator of cytokinesis protein 5-like
106608847	LOC106608847	Low-density lipoprotein receptor-related protein 10-like
106608847	lrp10	Low-density lipoprotein receptor-related protein 10-like
106608849	ajuba	Lim domain-containing protein ajuba-like
106608849	LOC106608849	Lim domain-containing protein ajuba-like
106577050	LOC106577050	Wings apart-like protein homolog
106577050	wapla	Wings apart-like protein homolog
106608852	tinf2	Uncharacterized loc106608852
106608852	LOC106608852	Uncharacterized loc106608852
106589696	lrpprc	Leucine rich pentatricopeptide repeat containing
106579967	ldlrap1b	Low density lipoprotein receptor adapter protein 1-b-like
106586351	armc8	Armadillo repeat containing 8
106584111	spata18	Spermatogenesis associated 18
106584108	LOC106584108	Uncharacterized loc106584108
106585558	LOC106585558	Serine/threonine-protein phosphatase 2a 55 kda regulatory subunit b alpha isoform
106586367	rftn2	Raftlin family member 2
106571135	LOC106571135	Serine/threonine-protein kinase pak 6-like
106571135	pak6b	Serine/threonine-protein kinase pak 6-like
106586369	LOC106586369	60 kda heat shock protein, mitochondrial
106586369	hspd1	60 kda heat shock protein, mitochondrial
106564652	LOC106564652	Polycomb protein suz12-b-like
106564652	suz12b	Polycomb protein suz12-b-like
106599431	smg7	Smg7 nonsense mediated mrna decay factor
106606778	aldh3b1	Aldehyde dehydrogenase family 3 member b1-like
106564642	LOC106564642	Evi5-like protein
106590336	LOC106590336	Gamma-soluble nsf attachment protein-like
106590336	napga	Gamma-soluble nsf attachment protein-like
106599428	dhx9	Dexh-box helicase 9
100196167	TWS1A	Twisted gastrulation protein homolog 1-a
106583012	LOC106583012	Guanine nucleotide-binding protein-like 3
106583012	gnl3	Guanine nucleotide-binding protein-like 3
106569065	LOC106569065	Laminin subunit gamma-2-like
106569065	lamc2	Laminin subunit gamma-2-like
100195130	ERF3B	Eukaryotic peptide chain release factor gtp-binding subunit erf3b
106584225	sh3rf1	E3 ubiquitin-protein ligase sh3rf1-like
106584225	LOC106584225	E3 ubiquitin-protein ligase sh3rf1-like
106573361	LOC106573361	Gtpase hras-like
106583009	LOC106583009	Solute carrier family 2, facilitated glucose transporter member 1-like
106583009	slc2a1b	Solute carrier family 2, facilitated glucose transporter member 1-like
106581931		Kunitz-type serine protease inhibitor bitisilin-3-like
106610433	LOC106610433	Von willebrand factor a domain-containing protein 7-like
106587349	LOC106587349	Ubiquitin carboxyl-terminal hydrolase 10-like
106587349	usp10	Ubiquitin carboxyl-terminal hydrolase 10-like
106569069	LOC106569069	Kelch-like protein 20
106569069	klhl20	Kelch-like protein 20
100380326	ABCF1	Atp-binding cassette, sub-family f (gcn20), member 1
106587352	ap1g1	Ap-1 complex subunit gamma-1-like
106590347	arhgap28	Rho gtpase-activating protein 18-like
106590347	LOC106590347	Rho gtpase-activating protein 18-like
100380301	clcn3	Chloride channel 3
100380301	CLCN3	Chloride channel 3
106580371	arhgef2	Rho guanine nucleotide exchange factor 2-like
106580371	LOC106580371	Rho guanine nucleotide exchange factor 2-like
106571123	IF5	Eukaryotic translation initiation factor 5-like
106586394	stam2	Signal transducing adapter molecule 2-like
106586394	LOC106586394	Signal transducing adapter molecule 2-like
106613821	abhd17ab	Alpha/beta hydrolase domain-containing protein 17a-like
106613821	LOC106613821	Alpha/beta hydrolase domain-containing protein 17a-like
106588694	LOC106588694	Trna (cytosine(34)-c(5))-methyltransferase-like
106588694	nsun2	Trna (cytosine(34)-c(5))-methyltransferase-like
100194811	TMM27	Collectrin
106566691	LOC106566691	Vesicle-associated membrane protein-associated protein b-like
100195946	RAE1L	Ribonucleic acid export 1
106573384	LOC100196677	26s proteasome non-atpase regulatory subunit 7 like 2
106573384	LOC106573384	26s proteasome non-atpase regulatory subunit 7 like 2
106613826	edem3	Er degradation enhancing alpha-mannosidase like protein 3
106571160	mrpl19	Mitochondrial ribosomal protein l19
106564725	LOC106564725	Salmo salar interferon gamma receptor 1b (ifngr1b), mrna.
106613831	S35A3	Udp-n-acetylglucosamine transporter-like
106587405	LOC106587405	Calretinin-like
100306826	TP4A1	Tyrosine phosphatase type iva 1
106610418	GIMA4	Gtpase imap family member 4-like
106610418	LOC106610418	Gtpase imap family member 4-like
106566916	LOC106566916	Uncharacterized protein c6orf106 homolog
106599391	LOC106599391	Serine/threonine-protein kinase plk3-like
106599391	plk3	Serine/threonine-protein kinase plk3-like
106610440	LOC106610440	Dual specificity testis-specific protein kinase 2-like
100196320	rtkn2	Rhotekin 2
106564746	LOC106564746	Puromycin-sensitive aminopeptidase-like
106564746	npepps	Puromycin-sensitive aminopeptidase-like
100380535	EI2BG	Translation initiation factor eif-2b subunit gamma
106613840	rfx2	Dna-binding protein rfx2-like
106613840	LOC106613840	Dna-binding protein rfx2-like
106564751	PLAK	Junction plakoglobin-like
106587393	LOC106587393	Tyrosine-protein kinase fes/fps-like
106587393	fes	Tyrosine-protein kinase fes/fps-like
106602750	dchs2	Dachsous cadherin-related 2
106586422	eaf2	Ell-associated factor 2-like
106586422	LOC106586422	Ell-associated factor 2-like
106581947	ddx3x	Dead-box helicase 3 x-linked
106579876	cenpe	Centromere protein e
106613848	mknk2b	Map kinase-interacting serine/threonine-protein kinase 2-like
106613848	LOC106613848	Map kinase-interacting serine/threonine-protein kinase 2-like
106579873	dock5	Dedicator of cytokinesis 5
106564958		Keratin, type i cytoskeletal 13-like
106581954	ugt1a1	Udp-glucuronosyltransferase-like
106581954	LOC106581954	Udp-glucuronosyltransferase-like
100195467		Diphosphomevalonate decarboxylase
106564955	LOC106564955	Tensin-4-like
100195263	TBB3	Tubulin beta-3 chain
100306786	EXOC5	Exocyst complex component 5
106584280	JUN	Transcription factor ap-1-like
106604552	LOC106604552	Palmitoyltransferase zdhhc9-like
106604552	zdhhc9	Palmitoyltransferase zdhhc9-like
106608946	LOC106608946	Neurosecretory protein vgf-like
106608946	vgf	Neurosecretory protein vgf-like
106571177	pdia6	Protein disulfide-isomerase a6-like
106588763	pum1	Pumilio rna binding family member 1
100195023	DNJB1	Dnaj homolog subfamily b member 1
106569261	rnf220a	E3 ubiquitin-protein ligase rnf220-like
100380300	PWP2	Periodic tryptophan protein 2 homolog
106564931	GDIR	Rho gdp-dissociation inhibitor 1-like
106588745	pdcd6ip	Programmed cell death 6 interacting protein
106571235	LOC106571235	Syndecan-1-like
106604548	pigg	Phosphatidylinositol glycan anchor biosynthesis class g
106588489	LOC106588489	Signal-induced proliferation-associated 1-like protein 1
106581983	LOC106581983	Cytoplasmic protein nck2-like
106581983	nck2a	Cytoplasmic protein nck2-like
100195069	TOE1	Target of egr1, member 1 (nuclear)
106608958	sh3tc1	Sh3 domain and tetratricopeptide repeats 1
106608959	LOC106608959	Tudor domain-containing protein 7b-like
106608959	tdrd7b	Tudor domain-containing protein 7b-like
106584290	LOC106584290	Protein hook homolog 1-like
106584290	hook1	Protein hook homolog 1-like
106566890	plxna1a	Plexin-a1-like
106566890	LOC106566890	Plexin-a1-like
106588740	LOC106588740	Protein fam83h-like
106588740	fam83hb	Protein fam83h-like
106569255	urod	Uroporphyrinogen decarboxylase
100196776	rabggta	Rab geranylgeranyltransferase subunit alpha
106585496	LOC106585496	Malectin-like
106585496	mlec	Malectin-like
106587457	cdyl2	Chromodomain y like 2
106573432	LOC106573432	Calumenin-b
106573432	calub	Calumenin-b
100195536	RNF10	Ring finger protein 10
106573443	rbm28	Rna binding motif protein 28
106562310	LOC106562310	Ap-2 complex subunit alpha-2
106585483	gcn1	Translational activator gcn1-like
106586439	myo1b	Unconventional myosin-ib-like
106602719	LOC106602719	Pre-mrna-splicing factor atp-dependent rna helicase dhx15
106580684	gpatch4	G-patch domain containing 4
106588796	LOC106588796	Cell division cycle-associated 7-like protein
106588796	cdca7b	Cell division cycle-associated 7-like protein
106580679	LOC106580679	Lamin-a-like
106580679	lmna	Lamin-a-like
106586441	abca12	Atp binding cassette subfamily a member 12
106580647	ubqln4	Ubiquilin-4-like
106610519	LOC106610519	Uncharacterized loc106610500
106610519	LOC106610500	Uncharacterized loc106610500
106562317	caprin1a	Caprin-1-like
106562319	LOC106562319	Homeobox protein aristaless-like 4
106609024		Apolipoprotein l3-like
106585469	LOC106585469	Sarcoplasmic/endoplasmic reticulum calcium atpase 2-like
106581434	ptpn23a	Tyrosine-protein phosphatase non-receptor type 23-like
106608984	LOC106608984	Uncharacterized loc106608984
106585467	LOC106585467	Breakpoint cluster region protein-like
100380503	rnf8	Ring finger protein 8
100195320		Coatomer subunit beta
106599330	LOC106599330	Pax-interacting protein 1-like
106599330	paxip1	Pax-interacting protein 1-like
106590419	ssr1	Translocon-associated protein subunit alpha-like
106590419	LOC106590419	Translocon-associated protein subunit alpha-like
100136360	hsp90ab1	Heat shock protein 90 alpha family class b member 1
106585456	LOC106585456	Ral guanine nucleotide dissociation stimulator-like
106590417	shrprbck1r	Ranbp-type and c3hc4-type zinc finger-containing protein 1-like
106590417	LOC106590417	Ranbp-type and c3hc4-type zinc finger-containing protein 1-like
106577109	acoxl	Acyl-coa oxidase like
106564890	LOC106564890	Caspase recruitment domain-containing protein 14-like
106564890	card14	Caspase recruitment domain-containing protein 14-like
106585451		Calcium-binding mitochondrial carrier protein scamc-2-a-like
106608991	CAN1	Calpain-1 catalytic subunit-like
106564888	LOC106564888	Testis-expressed sequence 2 protein-like
106564888	tex2	Testis-expressed sequence 2 protein-like
106589752	kcnk1b	Potassium two pore domain channel subfamily k member 1
106602820	acadvl	Acyl-coa dehydrogenase very long chain
100196202	tpd52	Tumor protein d52
106566880	GBB1	Guanine nucleotide-binding protein g(i)/g(s)/g(t) subunit beta-1-like
106587467	LOC106587467	Ap-2 complex subunit alpha-2-like
106585445	LOC106585445	Golgin subfamily a member 1-like
106585445	golga1	Golgin subfamily a member 1-like
106581956	LOC106581956	Deoxyribonuclease-2-alpha-like
106581956	dnase2	Deoxyribonuclease-2-alpha-like
106566879		Solute carrier family 35 member e2-like
106566878	cdk11b	Cyclin-dependent kinase 11b-like
106613896	faf1	Fas-associated factor 1-like
106569218	LOC106569218	Cullin-1-like
106569218	cul1a	Cullin-1-like
106589760	slc25a28	Mitoferrin-2-like
106569216	exoc3	Exocyst complex component 3-like
106569216	LOC106569216	Exocyst complex component 3-like
106577153	dhx57	Putative atp-dependent rna helicase dhx57
106577153	LOC106577153	Putative atp-dependent rna helicase dhx57
106613902	LOC106613902	Calreticulin-like
106613902	calr	Calreticulin-like
106586447	cps1	Carbamoyl-phosphate synthase 1
106588828	tp4a2	Protein tyrosine phosphatase type iva 2
106613907	soat1	Sterol o-acyltransferase 1
100286453		Cd166 antigen homolog
100196747	PSD12	26s proteasome non-atpase regulatory subunit 12
106609016	LOC106609016	Rho guanine nucleotide exchange factor 11-like
106569207	LOC106569207	Solute carrier family 12 member 7-like
106569207	slc12a7a	Solute carrier family 12 member 7-like
106571252	LOC106571252	14-3-3 protein zeta
106606937	si:ch73-281f12.4	Ras-associating and dilute domain-containing protein-like
106573480	ARF4	Adp-ribosylation factor 4-like
106562356	ipo7	Importin-7-like
106562356	LOC106562356	Importin-7-like
100380819	WEE1	Wee1 homolog (s. pombe)
100380819	wee1	Wee1 homolog (s. pombe)
106566849	csde1	Cold shock domain-containing protein e1-like
106564867	LOC106564867	T-complex protein 1 subunit delta
106564867	cct4	T-complex protein 1 subunit delta
106566847	LOC106566847	Amp deaminase 1-like
106566847	ampd1	Amp deaminase 1-like
106580360	kntc1	Kinetochore associated 1
106564865	LOC106564865	Protein fam161a-like
106564865	fam161a	Protein fam161a-like
100195367	TRM61	Trm61 protein
106580355	pitpnm2	Phosphatidylinositol transfer protein membrane associated 2
106609041	scyl2	Scy1 like pseudokinase 2
106582257	dgkb	Diacylglycerol kinase beta-like
106582257	LOC106582257	Diacylglycerol kinase beta-like
106613922	ect2	Epithelial cell transforming 2
106584324	LOC106584324	Epidermal growth factor receptor substrate 15-like
106584324	eps15	Epidermal growth factor receptor substrate 15-like
106582148	cbsb	Cystathionine beta-synthase-like
106564852	aftpha	Aftiphilin-like
106587506	caprin1a	Caprin-1-like
106590472	NAT13	N-alpha-acetyltransferase 50-like
106564849	ARP2A	Actin-related protein 2-a
106569190	prkag2b	5'-amp-activated protein kinase subunit gamma-2-like
106585396	LOC106585396	Tyrosine-protein kinase jak2-like
106585396	jak2b	Tyrosine-protein kinase jak2-like
106582539	LOC106582539	Beta-1,4-galactosyltransferase 3-like
106582539	si:dkey-199f5.8	Beta-1,4-galactosyltransferase 3-like
106564836	esf1	Esf1 homolog
100217353	SSU72	Ssu72 rna polymerase ii ctd phosphatase homolog (s. cerevisiae)
106585392	LOC106585392	Major facilitator superfamily domain-containing protein 10-like
106585392	mfsd10	Major facilitator superfamily domain-containing protein 10-like
106590489	eif2s3	Eukaryotic translation initiation factor 2 subunit 3-like
106580331	ap1b1	Ap-1 complex subunit beta-1-like
106562380	LOC106562380	Heat repeat-containing protein 3-like
106562380	heatr3	Heat repeat-containing protein 3-like
106598791	LOC106598722	Protein phosphatase 1a
106598791	ppm1aa	Protein phosphatase 1a
106598791	LOC106598791	Protein phosphatase 1a
106562382	tent4b	Non-canonical poly(a) rna polymerase papd5-like
106611137	atp10d	Probable phospholipid-transporting atpase vd
106611137	LOC106611137	Probable phospholipid-transporting atpase vd
106575834	ccnyl1	Cyclin-y-like protein 1
100196189	diexf	Utp25 small subunit processor component
106585381	scarb2a	Lysosome membrane protein 2-like
106585381	LOC106585734	Lysosome membrane protein 2-like
100195312	SQSTM	Sequestosome-1
106586470	nckap1	Nck-associated protein 1
106586470	LOC106586470	Nck-associated protein 1
106584334	dnttip2	Deoxynucleotidyltransferase terminal-interacting protein 2-like
106584334	LOC106584334	Deoxynucleotidyltransferase terminal-interacting protein 2-like
106598919	hif1aa	Hypoxia-inducible factor 1-alpha
106598919	LOC106598919	Hypoxia-inducible factor 1-alpha
106571274	myo6a	Unconventional myosin-vi-like
106580321	limk2	Lim domain kinase 2-like
106580321	LOC106580321	Lim domain kinase 2-like
106604570	canx	Calnexin-like
106604570	LOC106604570	Calnexin-like
100136530	IL-1RL	Interleukin-1 receptor-like protein
106606959	LOC106606959	Transmembrane protein 104-like
106606959	tmem104	Transmembrane protein 104-like
106562387	LOC106562387	Ubiquitin carboxyl-terminal hydrolase cyld-like
106562387	cylda	Ubiquitin carboxyl-terminal hydrolase cyld-like
106583081	strip1	Striatin-interacting protein 1 homolog
106583081	LOC106583081	Striatin-interacting protein 1 homolog
106578647	dlgap1b	Disks large-associated protein 1-like
106577205	LOC106577205	1-phosphatidylinositol 4,5-bisphosphate phosphodiesterase epsilon-1-like
106613933	LOC106613933	Probable phospholipid-transporting atpase if
106569174	LOC106569174	Btb/poz domain-containing protein kctd1-like
106578639		Sickle tail protein-like
106604579	LOC106604579	Ap-1 complex-associated regulatory protein-like
106604579	ap1ar	Ap-1 complex-associated regulatory protein-like
106606965	alyref	Tho complex subunit 4-like
106606965	LOC106601422	Tho complex subunit 4-like
106586493	sucla2	Succinate-coa ligase adp-forming subunit beta
106580313	coro1c	Coronin 1c
106582847	dhdds	Dehydrodolichyl diphosphate syntase complex subunit dhdds-like
100195433	MEP50	Methylosome protein 50
106566795	osbpl2b	Oxysterol-binding protein-related protein 2-like
106566795	LOC106566795	Oxysterol-binding protein-related protein 2-like
106613946	pfas	Phosphoribosylformylglycinamidine synthase
100194925		Poly (adp-ribose) polymerase family, member 3
106586495	lrch1	Leucine rich repeats and calponin homology domain containing 1
106609061	usp12b	Ubiquitin carboxyl-terminal hydrolase 12-like
106609061	LOC106609061	Ubiquitin carboxyl-terminal hydrolase 12-like
100196201		Ubiquitin-like protein 1
100286426	CA163	Hcp beta-lactamase-like protein c1orf163 homolog
106589822	LOC106589822	Uncharacterized loc106589822
106589822	chs1	Uncharacterized loc106589822
100196297		Transmembrane protein 115
106584346	LOC106584346	Uncharacterized loc106584346
106587545	LOC106587545	Importin-7
106587545	ipo7	Importin-7
106589824	VP26A	Vacuolar protein sorting-associated protein 26a-like
106602855	FIS1	Fission, mitochondrial 1
106580294	LOC106580294	Pleckstrin homology domain-containing family a member 2-like
106580294	si:ch211-204d2.4	Pleckstrin homology domain-containing family a member 2-like
106566786	impdh2	E3 ubiquitin-protein ligase arih2-like
106566786	LOC106566786	E3 ubiquitin-protein ligase arih2-like
106599566	LBH	Protein lbh-like
106580292	ddhd2	Ddhd domain containing 2
106582117	lrrc58b	Leucine rich repeat containing 58
100286529	RRAGC	Ras-related gtp binding c
106569165	dspa	Desmoplakin-like
106580383	LOC106580289	Transitional endoplasmic reticulum atpase-like
106580383	vcp	Transitional endoplasmic reticulum atpase-like
106602869	ruvbl2	Ruvb like aaa atpase 2
106599708	LOC106599708	Desmocollin-2-like
106584349	gpc1a	Glypican-1-like
106584349	LOC106584349	Glypican-1-like
106602865	ftr82	Tripartite motif-containing protein 16-like
106587562	LOC106587562	Thrombospondin type-1 domain-containing protein 4-like
100380551	IFRD2	Interferon related developmental regulator 2
106599711	LOC106599711	Desmoglein-2-like
106564808		Kinesin light chain 1-like
106599719	dspa	Desmoplakin-like
106599719	LOC106599719	Desmoplakin-like
106578708	GIMA4	Gtpase imap family member 4-like
106575911	grtp1a	Growth hormone-regulated tbc protein 1-a-like
106583209	LOC106583209	Selenocysteine-specific elongation factor-like
106583209	eefsec	Selenocysteine-specific elongation factor-like
100195075	COPD	Coatomer subunit delta
100196686	PKHB2	Pleckstrin homology domain-containing family b member 2
100286692	CD032	Cd032 protein
106577192	LOC106577192	Disks large homolog 5-like
106577192	dlg5a	Disks large homolog 5-like
106566937	LOC106566937	Denn domain-containing protein 2d-like
106566937	dennd2da	Denn domain-containing protein 2d-like
106602866	LOC106602866	Uncharacterized loc106602866
106602866	atf5a	Uncharacterized loc106602866
106589848	lrrc59	Leucine-rich repeat-containing protein 59-like
106589848	LOC106589848	Leucine-rich repeat-containing protein 59-like
106586521	lacc1	Laccase domain containing 1
106584359	LOC106584359	Deoxyhypusine hydroxylase
106584359	dohh	Deoxyhypusine hydroxylase
106588891	rab25a	Ras-related protein rab-25-like
100194808	UBQL4	Ubiquilin-4
100194968		Annexin a11
106583018	LOC106583018	Nucleolar gtp-binding protein 2-like
106583018	gnl2	Nucleolar gtp-binding protein 2-like
106583199	LOC106583199	Protein transport protein sec61 subunit alpha isoform b-like
106586530	LOC106586530	E3 sumo-protein ligase ranbp2-like
106571322	LOC106571322	Tyrosine-protein kinase srk2-like
106571322	frk	Tyrosine-protein kinase srk2-like
106588904	LOC106588904	Protein lifeguard 1-like
106578703	LOC106578703	Tyrosine-protein kinase yes-like
106569147	dhx30	Dexh-box helicase 30
106604639	rest	Re1-silencing transcription factor b-like
106604639	LOC106604639	Re1-silencing transcription factor b-like
106575044	NOL5	Nucleolar protein 5
106590561	LOC106590561	Histone-lysine n-methyltransferase ezh2-like
106590561	ezh2	Histone-lysine n-methyltransferase ezh2-like
106573759	LOC106573759	Histone-lysine n-methyltransferase suv420h1-like
106573759	kmt5b	Histone-lysine n-methyltransferase suv420h1-like
106585712	cemip2	Transmembrane protein 2-like
106578699	LOC106578699	Phosphatidate phosphatase lpin2-like
106569138	LOC106569138	Ankyrin repeat domain-containing protein 13c-like
106583188	usp4	Ubiquitin carboxyl-terminal hydrolase 4-like
106583188	LOC106583188	Ubiquitin carboxyl-terminal hydrolase 4-like
106601609	LOC106601609	Phospholipase ddhd1-like
106601609	ddhd1a	Phospholipase ddhd1-like
106577251	LOC106577251	Eukaryotic translation initiation factor 4e-like
106577251	eif4e1c	Eukaryotic translation initiation factor 4e-like
106582088	parp4	Poly [adp-ribose] polymerase 4-like
106582088	LOC106582088	Poly [adp-ribose] polymerase 4-like
106607032	rpsa	40s ribosomal protein sa-like
100380669		Myosin, heavy chain 9, non-muscle
106564769	mtif2	Mitochondrial translational initiation factor 2
106580435	zgc:63587	Septin-2
106580435	LOC106580435	Septin-2
106578684	LOC106578684	Pou domain, class 6, transcription factor 2-like
106578684	pou6f2	Pou domain, class 6, transcription factor 2-like
106584389	abhd17ab	Alpha/beta hydrolase domain-containing protein 17a-like
106584389	LOC106584389	Alpha/beta hydrolase domain-containing protein 17a-like
106580440	LOC106580440	Letm1 domain-containing protein letm2, mitochondrial-like
106580440	letm2	Letm1 domain-containing protein letm2, mitochondrial-like
106583245	LOC106583245	Metal regulatory transcription factor 1-like
106583245	mtf1	Metal regulatory transcription factor 1-like
106562430	mibp2	Nicotinamide riboside kinase 2-like
106583263	yrdc	Yrdc domain-containing protein, mitochondrial-like
106565016	rbm39a	Rna-binding protein 39-like
106565016	LOC106565016	Rna-binding protein 39-like
106580446	zgc:152830	Putative aminopeptidase w07g4.4
100195120		Phenylalanyl-trna synthetase alpha chain
106584401	ap3d1	Ap-3 complex subunit delta-1-like
106584401	LOC106584401	Ap-3 complex subunit delta-1-like
106575950	LOC106575950	Ubiquitin carboxyl-terminal hydrolase 15-like
106573733	bcar1	Breast cancer anti-estrogen resistance protein 1-like
106602892	RT31	Mitochondrial ribosomal protein s31
100195566	T4S1	Transmembrane 4 l6 family member 1
106609107	zbed4	Zinc finger bed domain-containing protein 4-like
106609107	LOC106609107	Zinc finger bed domain-containing protein 4-like
106589896	LOC106589896	Nuclear protein localization protein 4 homolog
106589896	nploc4	Nuclear protein localization protein 4 homolog
106583177	LOC106583177	Exportin-2-like
106583177	cse1l	Exportin-2-like
106585687	naa35	N-alpha-acetyltransferase 35, natc auxiliary subunit
106569347	LOC106569347	Atp-binding cassette sub-family b member 8, mitochondrial-like
106569347	abcb8	Atp-binding cassette sub-family b member 8, mitochondrial-like
106601440	spred1	Sprouty related evh1 domain containing 1
106566958	rer1	Protein rer1-like
106566958	LOC106566958	Protein rer1-like
106588953	si:dkey-184p18.2	Chromosome ssa27 open reading frame, human c18orf21
106588955	galnt12	Polypeptide n-acetylgalactosaminyltransferase 12-like
106588955	LOC106588955	Polypeptide n-acetylgalactosaminyltransferase 12-like
106560275	LOC106560275	Exocyst complex component 1-like
106560275	exoc1	Exocyst complex component 1-like
106602915	LOC106602915	Rac-beta serine/threonine-protein kinase-like
106589883		Vinculin-like
106560288	serbp1a	Plasminogen activator inhibitor 1 rna-binding protein-like
106609109	LOC106609109	Tbc1 domain family member 22b-like
106609109	tbc1d22a	Tbc1 domain family member 22b-like
106586610	rnf17	Ring finger protein 17
106585655	pes	Pescadillo homolog
106585655	LOC106585655	Pescadillo homolog
106607221	prkcsh	Glucosidase 2 subunit beta-like
106607221	LOC106607221	Glucosidase 2 subunit beta-like
106566972	krt18a.1	Keratin, type i cytoskeletal 18-like
106566972	LOC106566972	Keratin, type i cytoskeletal 18-like
106604687	nocta	Nocturnin-like
106604687	LOC106604687	Nocturnin-like
106566975	LOC106566975	Mitogen-activated protein kinase 12-like
106566975	zgc:171775	Mitogen-activated protein kinase 12-like
106585648	chek2	Serine/threonine-protein kinase chk2-like
106607210	LOC106607210	Dna (cytosine-5)-methyltransferase 1-like
106607210	dnmt1	Dna (cytosine-5)-methyltransferase 1-like
106607208	LOC106607208	Suppressor of swi4 1 homolog
106607208	ppan	Suppressor of swi4 1 homolog
106584429	pias4a	E3 sumo-protein ligase pias4-like
106584429	LOC106584429	E3 sumo-protein ligase pias4-like
106580466	trmt2a	Trna (uracil-5-)-methyltransferase homolog a-like
106580468	dgcr8	Microprocessor complex subunit dgcr8-like
106580468	LOC106580468	Microprocessor complex subunit dgcr8-like
106601272	CALM	Calmodulin
106569316	LOC106569316	Gata-binding factor 6-b-like
106569316	gata6	Gata-binding factor 6-b-like
106562486		Abhydrolase domain-containing protein 2-a-like
106565037		Tyrosine 3-monooxygenase/tryptophan 5-monooxygenase activation protein zeta
100194965	EF2	Elongation factor 2
106583613	plecb	Plectin-like
106609115	LOC106609115	Kinesin-like protein kif21a
106604724	lnx2b	Ligand of numb protein x 2-like
106604724	LOC106604724	Ligand of numb protein x 2-like
106566996	larp4aa	La-related protein 4-like
106566996	LOC106566996	La-related protein 4-like
106609117		Chromosome ssa07 open reading frame, human c12orf40
106601134	mia2	Ctage family member 5-like
106601134	LOC106601134	Ctage family member 5-like
106578729	LOC106578729	Uncharacterized loc106578729
106569305	LOC106569305	Outer dense fiber protein 2-like
106602942	chm	Rab proteins geranylgeranyltransferase component a 2-like
106602942	LOC106602942	Rab proteins geranylgeranyltransferase component a 2-like
106587651	LOC106587651	Transaldolase-like
106587651	taldo1	Transaldolase-like
106588987	LOC106588987	Tbc1 domain family member 20-like
106588987	zgc:63863	Tbc1 domain family member 20-like
100194740	NGBR	Nogo-b receptor
106609131	tnpo3	Transportin-3-like
106589912	snx5	Sorting nexin 5
106573701	LOC106573701	Malonyl-coa decarboxylase, mitochondrial-like
106573701	mlycd	Malonyl-coa decarboxylase, mitochondrial-like
106600434	usp14	Ubiquitin carboxyl-terminal hydrolase 14-like
106575993	LOC106575993	Tbc1 domain family member 22b-like
106575993	tbc1d22a	Tbc1 domain family member 22b-like
106567004	LOC106567004	Signal transducer and activator of transcription 6-like
106567004	stat6	Signal transducer and activator of transcription 6-like
106567008	TEBP	Prostaglandin e synthase 3-like
106567009		Probable e3 ubiquitin-protein ligase dtx3
106602954	LOC106602954	H(+)/cl(-) exchange transporter 5
106602954	clcn5a	H(+)/cl(-) exchange transporter 5
100380768	iqgap1	Ras gtpase-activating-like protein iqgap1
106587668	NRK2	Nicotinamide riboside kinase 2-like
106602957	slc7a3a	Cationic amino acid transporter 3-like
106602957	LOC106602957	Cationic amino acid transporter 3-like
106575992	cerk	Ceramide kinase-like
106611209	arhgap5	Rho gtpase-activating protein 5-like
106611209	LOC106611209	Rho gtpase-activating protein 5-like
100380681		Tubulin alpha-1c chain
100380735	galnt6	Polypeptide n-acetylgalactosaminyltransferase 6
100380735	LOC100380735	Polypeptide n-acetylgalactosaminyltransferase 6
106573694	utp4	Cirhin-like
106573694	LOC106573694	Cirhin-like
106571395	LOC106571395	Cation-independent mannose-6-phosphate receptor-like
106571395	igf2r	Cation-independent mannose-6-phosphate receptor-like
106607171	st13	Hsc70-interacting protein-like
106607164	rangap1a	Ran gtpase-activating protein 1-like
106573693	zc3h18	Zinc finger ccch domain-containing protein 18-like
106569406	MGST3	Microsomal glutathione s-transferase 3-like
106602977	dpp3	Dipeptidyl peptidase 3-like
106602977	LOC106602977	Dipeptidyl peptidase 3-like
100195313	EXOC8	Exocyst complex component 8
106607154	pick1	Prkca-binding protein-like
106575987		Copine-8
106609252	LOC106609252	Apoptosis facilitator bcl-2-like protein 14
106587689	prc1b	Protein regulator of cytokinesis 1-like
100196303	eif2ak2	Eukaryotic translation initiation factor 2 alpha kinase 2
106569382		Telomerase associated protein 1
106565049	LOC106565049	Mtss1-like protein
106565049	mtss1	Mtss1-like protein
100195324	COPA	Coatomer protein complex, subunit alpha
100195324	copa	Coatomer protein complex, subunit alpha
106571410	reps1	Ralbp1-associated eps domain-containing protein 1-like
106583349	cnpy2	Protein canopy homolog 2-like
106560318	evi5	Ecotropic viral integration site 5
106604810	LOC106604810	Cytochrome b-245 heavy chain-like
106604810	nox1	Cytochrome b-245 heavy chain-like
106573657	LOC106573656	Protein arginine methyltransferase 7
106573657	prmt7	Protein arginine methyltransferase 7
106576090	pyroxd1	Pyridine nucleotide-disulphide oxidoreductase domain 1
106583338	LOC106583338	Dnaj homolog subfamily c member 14-like
106583338	dnajc14	Dnaj homolog subfamily c member 14-like
106609239	LOC106609239	Aldose reductase-like
106609239	akr1b1.1	Aldose reductase-like
106567039	c1galt1a	Glycoprotein-n-acetylgalactosamine 3-beta-galactosyltransferase 1-b-like
106583332	LOC106583332	Adp-ribosylation factor gtpase-activating protein 1-like
106583332	arfgap1	Adp-ribosylation factor gtpase-activating protein 1-like
106609228		Putative adenosylhomocysteinase 3
106571414	LOC106571414	Vacuolar protein sorting-associated protein vta1 homolog
106571414	vta1	Vacuolar protein sorting-associated protein vta1 homolog
100380743	scfd1	Sec1 family domain containing 1
106601852	strn3	Striatin-3-like
106576026	tnpo3	Transportin 3
106565058	IF2B	Eukaryotic translation initiation factor 2 subunit 2-like
106600387		Nicastrin
106600386	LOC106600386	Coatomer subunit alpha-like
106600386	copa	Coatomer subunit alpha-like
106569429	LOC106569429	Ap-1 complex subunit gamma-1-like
106569429	ap1g2	Ap-1 complex subunit gamma-1-like
106569427	prmt5	Protein arginine n-methyltransferase 5-like
106569427	LOC106569427	Protein arginine n-methyltransferase 5-like
106573639	lcat	Phosphatidylcholine-sterol acyltransferase-like
106603051	ABHDA	Mycophenolic acid acyl-glucuronide esterase, mitochondrial-like
100195804	LEG3	Galectin-3
106583321	LOC106583321	Rna-binding protein musashi homolog 1-like
106603053		V-type proton atpase catalytic subunit a-like
106604789	fbxw11a	F-box/wd repeat-containing protein 11-like
106604789	LOC106604789	F-box/wd repeat-containing protein 11-like
106603068	si:ch211-114c12.2	Serine/arginine repetitive matrix protein 1-like
106603068	LOC106603068	Serine/arginine repetitive matrix protein 1-like
106567062	LOC106567062	Rna-binding motif, single-stranded-interacting protein 2-like
106603181	LOC106603181	Organic solute transporter subunit alpha-like
106589017	thrap3b	Thyroid hormone receptor-associated protein 3-like
106589017	LOC106589017	Thyroid hormone receptor-associated protein 3-like
106582247		Nima related kinase 5
106589020	LOC106589020	Ribonuclease zc3h12a-like
100380736	prmt5	Protein arginine n-methyltransferase 5
100380736	LOC100380736	Protein arginine n-methyltransferase 5
106569474	mcm6	Zygotic dna replication licensing factor mcm6-b-like
106603082	sms	Spermine synthase-like
106590649	f3a	Tissue factor-like
106590649	LOC106590649	Tissue factor-like
106565070	LOC106565070	Serine/threonine-protein phosphatase 4 regulatory subunit 1-like
106565072	vapb	Vesicle-associated membrane protein-associated protein b-like
100196018		Alpha-soluble nsf attachment protein
106582262	nckap1	Nck-associated protein 1-like
106607341	LOC106607341	Zinc finger ccch domain-containing protein 7a-like
106607341	zc3h7a	Zinc finger ccch domain-containing protein 7a-like
106567074	LOC106567074	Lim domain and actin-binding protein 1-like
106567074	lima1a	Lim domain and actin-binding protein 1-like
106586684	piga	Phosphatidylinositol n-acetylglucosaminyltransferase subunit a-like
106586684	LOC106586684	Phosphatidylinositol n-acetylglucosaminyltransferase subunit a-like
106589953	nolc1	Nucleolar and coiled-body phosphoprotein 1-like
106584535	LOC106584535	E3 ubiquitin-protein ligase rfwd3-like
106584535	glg1a	E3 ubiquitin-protein ligase rfwd3-like
106602280	mapkbp1	Mitogen-activated protein kinase-binding protein 1-like
106589959	capn2a	Calpain-2 catalytic subunit-like
106587762	cars1	Cysteinyl-trna synthetase 1
106602312	tyro3	Tyrosine-protein kinase receptor tyro3-like
106602312	LOC106602312	Tyrosine-protein kinase receptor tyro3-like
106567090	tuba1c	Tubulin alpha chain
106567090	LOC106567090	Tubulin alpha chain
106609199		Neural wiskott-aldrich syndrome protein-like
100195534	MESD1	Mesoderm development candidate 1
106587774		Selenocysteine insertion sequence-binding protein 2-like
106569453	epha4b	Ephrin type-a receptor 3-like
106603103	LOC106603103	Wd repeat-containing protein 44-like
106603103	wdr44	Wd repeat-containing protein 44-like
106607328	baxa	Apoptosis regulator bax-like
106607328	LOC106607328	Apoptosis regulator bax-like
106567111	mical1	Protein-methionine sulfoxide oxidase mical1-like
106567111	LOC106567111	Protein-methionine sulfoxide oxidase mical1-like
106586706	tfg	Trafficking from er to golgi regulator
106589044	sacm1la	Phosphatidylinositide phosphatase sac1-b-like
106589044	LOC106589044	Phosphatidylinositide phosphatase sac1-b-like
106585800	nol6	Nucleolar protein 6
106589052	ppp1r11	Protein phosphatase 1 regulatory inhibitor subunit 11
100380429	RCC1	Regulator of chromosome condensation 1
106587782	cpt1aa	Carnitine o-palmitoyltransferase 1, liver isoform-like
106585805	LOC106585805	Drebrin-like protein b
106585805	si:dkey-40c11.2	Drebrin-like protein b
100195103		Twinfilin-1
106603127	stip1	Stress-induced-phosphoprotein 1-like
106604840	LOC106604840	Pre-mrna-splicing factor rbm22-like
106578809	LOC106578809	Nucleolar and coiled-body phosphoprotein 1-like
106578809	nolc1	Nucleolar and coiled-body phosphoprotein 1-like
106577392	oat	Ornithine aminotransferase, mitochondrial-like
106600084	itga6b	Integrin alpha-6-like
106600084	LOC106600084	Integrin alpha-6-like
106602385	ak7	Adenylate kinase 7
100195231	galc	Galactosylceramidase
106577393	sec31b	Protein transport protein sec31a-like
106607307	ccdc43	Coiled-coil domain-containing protein 43-like
106600062	tlk1b	Serine/threonine-protein kinase tousled-like 1-b
106600062	LOC106600062	Serine/threonine-protein kinase tousled-like 1-b
100195526		Rad51 recombinase
106582279	lmln	Leishmanolysin-like peptidase
106576080	CA031	Cytochrome c oxidase assembly factor 6 homolog
106603146	LOC106603146	U4/u6.u5 tri-snrnp-associated protein 1-like
106567127	zbtb48	Zinc finger and btb domain containing 48
106609326	etnk1	Ethanolamine kinase 1-like
106573601	LOC106573601	Midnolin-like
106573601	midn	Midnolin-like
106609324	SAM50	Sorting and assembly machinery component 50 homolog b-like
106587812	hddc3	Guanosine-3',5'-bis(diphosphate) 3'-pyrophosphohydrolase mesh1-like
106587812	LOC106587812	Guanosine-3',5'-bis(diphosphate) 3'-pyrophosphohydrolase mesh1-like
106603161	LOC106603161	4f2 cell-surface antigen heavy chain-like
106603161	slc3a2b	4f2 cell-surface antigen heavy chain-like
100195154	IF2A	Eukaryotic translation initiation factor 2 subunit 1
106611266	mpp5a	Maguk p55 subfamily member 5-a-like
106603166	kif4	Chromosome-associated kinesin kif4-like
106603166	LOC106603166	Chromosome-associated kinesin kif4-like
106603167	LOC106603167	Amme syndrome candidate gene 1 protein-like
106603167	ammecr1	Amme syndrome candidate gene 1 protein-like
106569516	LOC106569516	Alpha/beta hydrolase domain-containing protein 17a-like
106587818	abhd2a	Abhydrolase domain-containing protein 2-a-like
106589075	kpna6	Importin subunit alpha-7-like
106607285	dnajc7	Dnaj homolog subfamily c member 7-like
106607281		Atp-citrate synthase
106569524	EF2	Elongation factor 2-like
106573588	tmem161a	Transmembrane protein 161a-like
106573588	LOC106573588	Transmembrane protein 161a-like
106578827	LOC106578827	Transcription factor 20-like
101448057	IGFBP-1A1	Insulin-like growth factor binding protein 1 paralog a1
106602463	rragd	Ras-related gtp-binding protein d-like
106602463	LOC106602463	Ras-related gtp-binding protein d-like
106560396		Tensin-3-like
106603197	vamp2	Vesicle-associated membrane protein 2
106603197	LOC106603197	Vesicle-associated membrane protein 2
106585835	smarcad1	Swi/snf-related, matrix-associated actin-dependent regulator of chromatin, subfamily a, containing dead/h box 1
106607266	itgb3a	Integrin beta-3-like
106583528	ca16b	Receptor-type tyrosine-protein phosphatase gamma-like
106583528	LOC106583528	Receptor-type tyrosine-protein phosphatase gamma-like
106578835	cisd1	Cdgsh iron sulfur domain 1
100306862	SF3A2	Splicing factor 3a, subunit 2
100196867		C1d nuclear receptor corepressor
106589082	khdrbs1b	Kh domain-containing, rna-binding, signal transduction-associated protein 1-like
106589082	LOC106589082	Kh domain-containing, rna-binding, signal transduction-associated protein 1-like
106607257	LOC106607257	116 kda u5 small nuclear ribonucleoprotein component
106607257	eftud2	116 kda u5 small nuclear ribonucleoprotein component
106586778	mfsd9	Major facilitator superfamily domain containing 9
106569544	LOC106569544	Surp and g-patch domain-containing protein 1-like
106578846	LOC106578846	Canalicular multispecific organic anion transporter 2-like
106578846	abcc3	Canalicular multispecific organic anion transporter 2-like
106603211	LOC106603211	Nucleophosmin-like
106603211	npm1a	Nucleophosmin-like
106607243	nmt1a	Glycylpeptide n-tetradecanoyltransferase 1-like
100196584	UXS1	Udp-glucuronate decarboxylase 1
106585252	klc4	Kinesin light chain 4
106609281	mcm10	Minichromosome maintenance 10 replication initiation factor
106590008	mrpl2	39s ribosomal protein l2, mitochondrial-like
106571713	LOC106571713	Uridine diphosphate glucose pyrophosphatase-like
106571713	nudt14	Uridine diphosphate glucose pyrophosphatase-like
106602679	elmsan1	Mitotic deacetylase associated sant domain protein
106603254	FBW1B	F-box/wd repeat-containing protein 11-like
106609271	sfmbt2	Scm like with four mbt domains 2
106609269	itih5	Inter-alpha-trypsin inhibitor heavy chain 5
106585848	dmxl1	Dmx like 1
106586760	LOC106586760	Lysosome-associated membrane glycoprotein 1-like
106586760	lamp1b	Lysosome-associated membrane glycoprotein 1-like
106602695	mta1	Metastasis associated 1
106580620	oxct1a	Succinyl-coa:3-ketoacid coenzyme a transferase 1, mitochondrial-like
106585299	sipa1l2	Signal-induced proliferation-associated 1-like protein 2
106585299	LOC106585299	Signal-induced proliferation-associated 1-like protein 2
100196228	yars	Tyrosyl-trna synthetase 1
106586755	mapk7	Mitogen-activated protein kinase 7
106565250	mtmr14	Myotubularin related protein 14
106573542	safb	Scaffold attachment factor b2-like
106576151	etnk1	Ethanolamine kinase 1-like
106567176	cs	Citrate synthase, mitochondrial
106567176	LOC106567176	Citrate synthase, mitochondrial
106567178	ankrd52a	Serine/threonine-protein phosphatase 6 regulatory ankyrin repeat subunit c-like
106584609	swap70b	Switch-associated protein 70-like
106585861	frmd3	Ferm domain containing 3
106562705	STAR5	Star-related lipid transfer protein 5-like
106611334	hadhab	Trifunctional enzyme subunit alpha, mitochondrial-like
106611334	LOC106611334	Trifunctional enzyme subunit alpha, mitochondrial-like
106586797	med14	Mediator of rna polymerase ii transcription subunit 14-like
106586797	LOC106586797	Mediator of rna polymerase ii transcription subunit 14-like
106571706	klc1	Kinesin light chain 1
106586795	LOC106586795	Probable ubiquitin carboxyl-terminal hydrolase faf-x
106586795	usp9	Probable ubiquitin carboxyl-terminal hydrolase faf-x
106560438	SCMC1	Solute carrier family 25 member 24
106586794	ddx3xa	Atp-dependent rna helicase ddx3x-like
106586794	LOC106586794	Atp-dependent rna helicase ddx3x-like
106567190	spats2	Spermatogenesis associated serine rich 2
106573817	rad23ab	Uv excision repair protein rad23 homolog b-like
106573817	LOC106573817	Uv excision repair protein rad23 homolog b-like
106562710	LOC106562710	Very-long-chain 3-oxoacyl-coa reductase-b-like
106573815	cherp	Calcium homeostasis endoplasmic reticulum protein
106576163	ttll12	Tubulin tyrosine ligase like 12
106607497	msl1a	Male-specific lethal 1-like 1
106607497	LOC106607497	Male-specific lethal 1-like 1
106607494	LOC106607494	Insulin-like growth factor 2 mrna-binding protein 1
106607494	igf2bp1	Insulin-like growth factor 2 mrna-binding protein 1
100195807	TM189	Transmembrane protein 189
106573831	ncln	Nicalin-1
106573831	LOC106573831	Nicalin-1
106603267	LOC106603267	Ubiquitin carboxyl-terminal hydrolase 32-like
106576169	lmf2b	Lipase maturation factor 2-like
106576169	LOC106576169	Lipase maturation factor 2-like
106600503	LOC106600503	Protein kinase c iota type
106600503	prkci	Protein kinase c iota type
106569597	skilb	Ski-like protein
106569597	LOC106569597	Ski-like protein
106582302	LOC106582302	Ras-related protein ral-b-like
106584632		Nucleobindin-2-like
106604945	fbxo38	F-box protein 38
106571690	itpk1	Inositol-tetrakisphosphate 1-kinase
106573835		Cytoplasmic fmr1-interacting protein 1 homolog
100306848		Death-associated protein kinase 3
106603767	LOC106603767	Trifunctional enzyme subunit alpha, mitochondrial-like
106603767	hadhab	Trifunctional enzyme subunit alpha, mitochondrial-like
106604950	LOC106604950	Stress-70 protein, mitochondrial
106604950	hspa9	Stress-70 protein, mitochondrial
100196257	SDF2L	Stromal cell-derived factor 2-like protein 1
106585879	ydjc	Ydjc chitooligosaccharide deacetylase homolog
100194871	F110A	Fam110a
106589120	spag1a	Sperm-associated antigen 1a-like
106600510	insra	Insulin receptor-like
106600510	LOC106600510	Insulin receptor-like
106580633	LOC106580633	Protein iws1 homolog
106571688	LOC106571688	Protein sel-1 homolog 1-like
106571688	sel1l	Protein sel-1 homolog 1-like
106607482	nfe2l1a	Nuclear factor erythroid 2-related factor 1-like
106607482	LOC106607482	Nuclear factor erythroid 2-related factor 1-like
106600512	hiat1a	Hippocampus abundant transcript 1 protein-like
106600512	LOC106600512	Hippocampus abundant transcript 1 protein-like
106607479	LOC106607479	Oxysterol-binding protein-related protein 7-like
106565228	LOC106565226	Intermediate filament protein on3-like
106565228	LOC106565228	Intermediate filament protein on3-like
106609356	hsp90b1	Endoplasmin-like
106571681	sptlc2b	Serine palmitoyltransferase 2-like
106571681	LOC106571681	Serine palmitoyltransferase 2-like
106583477		Laminin subunit beta 3
106583474	LOC106583474	Cytochrome b561 domain-containing protein 1-like
106583474	cyb561d1	Cytochrome b561 domain-containing protein 1-like
106584663	LOC106584663	G/t mismatch-specific thymine dna glycosylase-like
106584663	tdg.1	G/t mismatch-specific thymine dna glycosylase-like
106585897	atp8b5a	Probable phospholipid-transporting atpase im
106573958	nbeal1	Neurobeachin like 1
106569608	calr3b	Calreticulin-like
106569607	LOC106569607	Epidermal growth factor receptor substrate 15-like 1
106582356	eaf2	Ell-associated factor 2-like
106582356	LOC106582356	Ell-associated factor 2-like
106586831	dgkh	Diacylglycerol kinase eta-like
106583463	LOC106583462	Nck-interacting protein with sh3 domain-like
106583463	RHOA	Nck-interacting protein with sh3 domain-like
106590704		Serine/arginine repetitive matrix protein 2-like
106585903	gak	Cyclin g associated kinase
106584651	pdia3	Protein disulfide-isomerase a3-like
106600517	ranbp3b	Ran-binding protein 3-like
106600517	LOC106600517	Ran-binding protein 3-like
106583454	tmcc1	Transmembrane and coiled-coil domain family 1
106580643	LOC106580643	Atp-binding cassette sub-family f member 3-like
106580643	abcf3	Atp-binding cassette sub-family f member 3-like
106607466		Putative all-trans-retinol 13,14-reductase
106585894	LOC106585894	Aftiphilin-like
106585894	aftpha	Aftiphilin-like
106585880	LOC106585841	E3 ubiquitin-protein ligase pellino homolog 1-like
106585880	LOC106585880	E3 ubiquitin-protein ligase pellino homolog 1-like
106585880	vps54	E3 ubiquitin-protein ligase pellino homolog 1-like
100194934	PDIA5	Protein disulfide isomerase family a member 5
106578897	llgl2	Lethal(2) giant larvae protein homolog 2-like
106578897	LOC106578897	Lethal(2) giant larvae protein homolog 2-like
106565216	LOC106565216	E3 ubiquitin-protein ligase trim39-like
106565216	trim107	E3 ubiquitin-protein ligase trim39-like
106573868	LOC106573868	Probable cation-transporting atpase 13a3
106587972	aph1b	Gamma-secretase subunit aph-1b
106587972	LOC106587972	Gamma-secretase subunit aph-1b
106578893	tmem94	Uncharacterized protein kiaa0195-like
106578893	LOC106578893	Uncharacterized protein kiaa0195-like
106585804	LOC106585804	Exportin-1
106585804	xpo1a	Exportin-1
106609389		Probable polypeptide n-acetylgalactosaminyltransferase 8
106571672	LOC106571672	Eukaryotic translation initiation factor 2 subunit 1
106571672	eif2s1b	Eukaryotic translation initiation factor 2 subunit 1
100195493		Cathepsin b
100194981		T-complex protein 1 subunit delta
106573875	dpp9	Dipeptidyl peptidase 9-like
106573875	LOC106573875	Dipeptidyl peptidase 9-like
100196141	ap1s3	Ap-1 complex subunit sigma-3
106585723	nol11	Nucleolar protein 11-like
106585723	LOC106585723	Nucleolar protein 11-like
106582337	itgb5	Integrin beta-5-like
106582337	LOC106582337	Integrin beta-5-like
106585705	psmd12	26s proteasome non-atpase regulatory subunit 12-like
106580669	LOC106580669	Eukaryotic translation initiation factor 4h-like
106580669	eif4h	Eukaryotic translation initiation factor 4h-like
106585920	aacs	Acetoacetyl-coa synthetase
100380302		Solute carrier family 41 member 2
106560492	usp1	Ubiquitin specific peptidase 1
106603306	LOC106603306	Ephrin-b1-like
106603306	efnb1	Ephrin-b1-like
106573897	LOC106573897	Camp-specific 3',5'-cyclic phosphodiesterase 4c-like
100380630	LOC100380630	1-phosphatidylinositol 3-phosphate 5-kinase
100380630	pikfyve	1-phosphatidylinositol 3-phosphate 5-kinase
106583424	ubap1	Ubiquitin associated protein 1
100136430	hspd1	60 kda heat shock protein, mitochondrial
100136430	LOC100136430	60 kda heat shock protein, mitochondrial
106573910		Regulator of nonsense transcripts 1-like
100194582	ube2r2	Ubiquitin-conjugating enzyme e2r 2
100196711	GDIB	Rab gdp dissociation inhibitor beta
106560503	atf6	Activating transcription factor 6
106565197	idh3b	Isocitrate dehydrogenase [nad] subunit beta, mitochondrial-like
106603309	ophn1	Oligophrenin-1-like
106603309	LOC106603309	Oligophrenin-1-like
106600580	alg3	Alg3 alpha-1,3- mannosyltransferase
106569693		Protein fam102b-like
100380407	ical	Calpastatin
100380407	ICAL	Calpastatin
106583412	LOC106583412	Receptor-type tyrosine-protein phosphatase alpha-like
106583412	ptpra	Receptor-type tyrosine-protein phosphatase alpha-like
106577483	LOC106577483	Stromal interaction molecule 2-like
106577483	stim2b	Stromal interaction molecule 2-like
106565187	LOC106565187	Ubiquitin-associated protein 1-like
106565187	ubap1	Ubiquitin-associated protein 1-like
106588447	tex2	Testis-expressed sequence 2 protein-like
106588447	LOC106588447	Testis-expressed sequence 2 protein-like
106607423	atp13a1	Manganese-transporting atpase 13a1-like
106607423	LOC106607423	Manganese-transporting atpase 13a1-like
106588015	vps13c	Vacuolar protein sorting 13 homolog c
100195527	NOL5A	Nop56 ribonucleoprotein
100306778		Proteasome (prosome, macropain) 26s subunit, non-atpase, 2
106588435	card14	Caspase recruitment domain-containing protein 14-like
106588435	LOC106588435	Caspase recruitment domain-containing protein 14-like
106560521	LOC106560521	Probable rrna-processing protein ebp2
106560521	ebna1bp2	Probable rrna-processing protein ebp2
106573927	map1sa	Microtubule-associated protein 1b-like
106573927	LOC106573927	Microtubule-associated protein 1b-like
106588430	LOC106588430	E3 sumo-protein ligase cbx4-like
106578928	sec24c	Protein transport protein sec24c-like
106578928	LOC106578928	Protein transport protein sec24c-like
106585939	lipg	Endothelial lipase-like
106585939	LOC106585939	Endothelial lipase-like
106560513	orc1	Origin recognition complex subunit 1
106565174	LOC106565174	Hyaluronidase-2-like
106577492	LOC106577492	Grpe protein homolog 1, mitochondrial-like
106577492	grpel1	Grpe protein homolog 1, mitochondrial-like
106576264	LOC106576264	Dual specificity tyrosine-phosphorylation-regulated kinase 4-like
106576264	dyrk4	Dual specificity tyrosine-phosphorylation-regulated kinase 4-like
106588379	mcoln1a	Mucolipin-1-like
106588379	LOC106588379	Mucolipin-1-like
106603334	LOC106603334	Plastin-3
106588309	srp68	Signal recognition particle 68
106586854		Ribosomal rna processing 1b
106576277	parpbp	Pcna-interacting partner-like
106573946	rtca	Rna 3'-terminal phosphate cyclase
106586842	il10rb	Interferon alpha/beta receptor 1a-like
106586842	LOC106586842	Interferon alpha/beta receptor 1a-like
106603345	DBLOH	Diablo homolog, mitochondrial-like
106586856		Interferon alpha/beta receptor 1a-like
106582392	LOC106582392	Band 4.1-like protein 5
106582392	epb41l5	Band 4.1-like protein 5
106582393	ptpn4a	Tyrosine-protein phosphatase non-receptor type 4-like
106584766	LOC106584766	Plakophilin-3-like
106600546	LOC106600545	Yth domain-containing family protein 1-like
106583587	LOC106583587	Rac gtpase-activating protein 1-like
106607556	prep	Prolyl endopeptidase-like
106569724	hectd3	Hect domain e3 ubiquitin protein ligase 3
100195880	EPD1	Ependymin-1
106578954	ptenb	Phosphatidylinositol 3,4,5-trisphosphate 3-phosphatase and dual-specificity protein phosphatase pten
106578954	LOC106578954	Phosphatidylinositol 3,4,5-trisphosphate 3-phosphatase and dual-specificity protein phosphatase pten
100306801	MTMR2	Myotubularin related protein 2
100306840	NS1BA	Influenza virus ns1a binding protein
106588093	p4hb	Prolyl 4-hydroxylase subunit beta
106603378	LOC106603378	Cohesin subunit sa-2
106588090	LOC106588090	Rho gdp-dissociation inhibitor 1-like
106588090	arhgdia	Rho gdp-dissociation inhibitor 1-like
106609518	slc38a4	Sodium-coupled neutral amino acid transporter 2-like
106609518	LOC106609517	Sodium-coupled neutral amino acid transporter 2-like
106609518	LOC106609518	Sodium-coupled neutral amino acid transporter 2-like
106576319	LOC106576319	Nadh-cytochrome b5 reductase 3-like
106576319	cyb5r3	Nadh-cytochrome b5 reductase 3-like
106569738		Vamp associated protein a
106609524	pkp2	Plakophilin 2
106574070	ELAV1	Elav-like protein 1
106582401	LOC106582401	Uncharacterized loc106582401
100137054	rtnt3	Reticulon 3
106571585	LOC106571585	Serine/threonine-protein kinase mrck alpha-like
106571585	cdc42bpab	Serine/threonine-protein kinase mrck alpha-like
106587823	LOC106587823	Keratin, type i cytoskeletal 18-a-like
106587823	krt222	Keratin, type i cytoskeletal 18-a-like
100380572	SC6A7	Sodium-dependent proline transporter
106587847	LOC106587847	Keratin, type i cytoskeletal 13-like
106571586	LOC106571586	Heterogeneous nuclear ribonucleoprotein u-like
106571586	hnrnpub	Heterogeneous nuclear ribonucleoprotein u-like
106577534		Alpha kinase 1
106560548	LOC106560548	Abnormal spindle-like microcephaly-associated protein homolog
106560548	aspm	Abnormal spindle-like microcephaly-associated protein homolog
106578977	LOC106578977	Centrosomal protein of 55 kda-like
106578977	cep55l	Centrosomal protein of 55 kda-like
106562867		Gtpase-activating rap/ran-gap domain-like protein 3
106580760	CPNS1	Salmo salar calpain small subunit 1-like (loc106580759), mrna.
106607563	PDIA6	Protein disulfide-isomerase a6-like
106580763	timm50	Mitochondrial import inner membrane translocase subunit tim50-like
106565103	LOC106565103	Plasma membrane calcium-transporting atpase 1-like
106565103	atp2b4	Plasma membrane calcium-transporting atpase 1-like
106605038	coq3	Ubiquinone biosynthesis o-methyltransferase, mitochondrial-like
106605038	LOC106605038	Ubiquinone biosynthesis o-methyltransferase, mitochondrial-like
106576356		Fatty acyl-coa reductase 1-like
106585970	mtmr12	Myotubularin related protein 12
106587691	LOC106587691	Puromycin-sensitive aminopeptidase-like
106587691	npepps	Puromycin-sensitive aminopeptidase-like
106603602	pld2	Phospholipase d2-like
106576364	magi2a	Membrane-associated guanylate kinase, ww and pdz domain-containing protein 2-like
106603597	slc12a9	Solute carrier family 12 member 9-like
106603597	LOC106603597	Solute carrier family 12 member 9-like
106611464	LOC106611464	Serine/arginine-rich splicing factor 5-like
106611464	srsf5a	Serine/arginine-rich splicing factor 5-like
106580783	crk	Adapter molecule crk-like
106580783	LOC106580783	Adapter molecule crk-like
101448017		Histone deacetylase complex subunit sap30l
106580786	myo1cb	Unconventional myosin-ic-like
106580786	LOC106580786	Unconventional myosin-ic-like
106611467	mrps26	Mitochondrial ribosomal protein s26
106609566	apaf1	Apoptotic protease-activating factor 1-like
106585990	pias2	E3 sumo-protein ligase pias2-like
106587368	LOC106587368	Evi5-like protein
106605053	ebag9	Receptor-binding cancer antigen expressed on siso cells-like
106605053	LOC106605053	Receptor-binding cancer antigen expressed on siso cells-like
100196059	utp6	U3 small nucleolar rna-associated protein 6 homolog
100196059	LOC100196059	U3 small nucleolar rna-associated protein 6 homolog
106578996	ubtd1b	Ubiquitin domain-containing protein 1-like
106578996	LOC106578996	Ubiquitin domain-containing protein 1-like
106611475	golga5	Golgin a5
106604418		Hps6 biogenesis of lysosomal organelles complex 2 subunit 3
106577543	rela	Transcription factor p65-like
106577543	LOC106577543	Transcription factor p65-like
106583642	txnrd3	Thioredoxin reductase 1, cytoplasmic-like
106587227	LOC106587227	Bub3-interacting and glebs motif-containing protein znf207-like
106585996	tars1	Threonine--trna ligase, cytoplasmic-like
106576417	stk38l	Serine/threonine-protein kinase 38-like
106560578	phb2b	Prohibitin-2-like
106560578	LOC106560578	Prohibitin-2-like
106576408	S38A2	Sodium-coupled neutral amino acid transporter 2
106576408	LOC106576408	Sodium-coupled neutral amino acid transporter 2
106574023	BT3L4	Transcription factor btf3 homolog 4
106605061	plecb	Plectin-like
106611485	ARGI2	Arginase-2, mitochondrial-like
106604458	LOC106604458	Cytochrome c oxidase assembly protein cox15 homolog
106604458	cox15	Cytochrome c oxidase assembly protein cox15 homolog
106583629	plxnb1b	Plexin-b1-like
106576398	nudt4b	Diphosphoinositol polyphosphate phosphohydrolase 3-beta-like
106576398	LOC106576398	Diphosphoinositol polyphosphate phosphohydrolase 3-beta-like
106574016	LOC106574016	Acyl-coenzyme a thioesterase 11-like
106574016	acot11b	Acyl-coenzyme a thioesterase 11-like
100286534	hsp90ab1	Heat shock protein hsp 90-beta
106560584	mfi2	Melanotransferrin
106577569	LOC106577569	Protein dok-7-like
106586005	stambpb	Stam binding protein
106577570	rgs12a	Regulator of g-protein signaling 12-like
106577570	LOC106577570	Regulator of g-protein signaling 12-like
100136508	LOC100136508	Ubiquitin-conjugating enzyme e2 variant 1-like
100136508	ube2v1	Ubiquitin-conjugating enzyme e2 variant 1-like
106567411	zzef1	Zinc finger zz-type and ef-hand domain containing 1
100380740	plin2	Perilipin-2
100380740	LOC100380740	Perilipin-2
106576372	pacsin2	Protein kinase c and casein kinase substrate in neurons protein 2-like
106576372	LOC106576372	Protein kinase c and casein kinase substrate in neurons protein 2-like
106562890	PP2AB	Serine/threonine-protein phosphatase 2a catalytic subunit beta isoform
106583622	LOC106583622	Serine incorporator 3-like
106586974	rpsa	40s ribosomal protein sa
106586974	rssa	40s ribosomal protein sa
106567412	ankfy1	Ankyrin repeat and fyve domain containing 1
106584850		Dnaj homolog subfamily a member 4-like
106604578	sgpl1	Sphingosine-1-phosphate lyase 1-like
106604578	LOC106604578	Sphingosine-1-phosphate lyase 1-like
106567415	LOC106567415	Heterogeneous nuclear ribonucleoprotein a/b-like
106567415	ROAA	Heterogeneous nuclear ribonucleoprotein a/b-like
106560596	lmnb2	Lamin b2
106560597	lonp1	Lon peptidase 1, mitochondrial
106603545	stt3a	Etoposide-induced protein 2.4 homolog
106603545	LOC106603545	Etoposide-induced protein 2.4 homolog
106603545	LOC106603544	Etoposide-induced protein 2.4 homolog
100195414	PLAP	Phospholipase a-2-activating protein
106560599	enc3	Ectoderm-neural cortex protein 1-like
106560599	LOC106560599	Ectoderm-neural cortex protein 1-like
106577586	LOC106577586	Nuclear factor 1 b-type-like
106603541	LOC106603541	Uncharacterized loc106603541
106571741	fermt1	Fermitin family homolog 1-like
106571741	LOC106571740	Fermitin family homolog 1-like
106607642	ckbb	Creatine kinase b-type-like
106607642	LOC106607642	Creatine kinase b-type-like
106569803	xirp1	Xin actin-binding repeat-containing protein 1-like
106600675	ccdc137	Coiled-coil domain containing 137
106565340	ptgis	Prostacyclin synthase-like
106565340	LOC106565340	Prostacyclin synthase-like
106604689	eif3a	Eukaryotic translation initiation factor 3 subunit a
106565341	LOC106565341	Slit-robo rho gtpase-activating protein 3-like
106603530	c2cd2	C2 calcium dependent domain containing 2
106600676	RT34	Mitochondrial ribosomal protein s34
106574090	opa1	Dynamin-like 120 kda protein, mitochondrial
106574090	LOC106574090	Dynamin-like 120 kda protein, mitochondrial
106574092	LOC106574092	E3 ubiquitin-protein ligase uhrf1-like
106574092	uhrf1	E3 ubiquitin-protein ligase uhrf1-like
106567421	LOC106567421	Heterogeneous nuclear ribonucleoprotein h-like
106567421	hnrnph1l	Heterogeneous nuclear ribonucleoprotein h-like
100196792		Ubiquitin carboxyl-terminal hydrolase 5
106565346	fkbp5	Peptidyl-prolyl cis-trans isomerase fkbp5-like
106583663	LOC106583663	E3 ubiquitin-protein ligase itchy-like
106583663	itcha	E3 ubiquitin-protein ligase itchy-like
106580854	actn4	Actinin alpha 4
106562916	cnnm3	Cyclin and cbs domain divalent metal cation transport mediator 3
106579328	etv4	Ets translocation variant 4-like
106579328	LOC106579328	Ets translocation variant 4-like
106604847	LOC106604847	Insulin-degrading enzyme-like
106604847	ide	Insulin-degrading enzyme-like
100380793	ctbp2	C-terminal binding protein 2
100380793	CTBP2	C-terminal binding protein 2
106605103	LOC106605103	Forkhead box protein o6-like
106605103	foxo6a	Forkhead box protein o6-like
100194598	prmt1	Protein arginine methyltransferase 1
100380795	LOC100380795	26s proteasome non-atpase regulatory subunit 11b
100380795	psmd11b	26s proteasome non-atpase regulatory subunit 11b
106574112	plcxd1	Pi-plc x domain-containing protein 1-like
106574112	LOC106574112	Pi-plc x domain-containing protein 1-like
106567439	LOC106567439	Ring finger protein 145-like
106603521	rps6kb1a	Ribosomal protein s6 kinase beta-1-like
106603521	LOC106603521	Ribosomal protein s6 kinase beta-1-like
106562939	LOC106562939	Transportin-1
106562939	tnpo1	Transportin-1
106586757	LOC106586757	Serine/threonine-protein kinase 10-like
106579318	osbpl7	Oxysterol binding protein like 7
100194853	CPSF3	Cleavage and polyadenylation specific factor 3
106603518	cltca	Clathrin heavy chain 1
106603518	LOC106603518	Clathrin heavy chain 1
106583674	ddx27	Dead-box helicase 27
106603515	LOC106603515	A-kinase anchor protein 10, mitochondrial-like
106603515	akap10	A-kinase anchor protein 10, mitochondrial-like
106600727	RAB35	Ras-related protein rab-35-like
106579286	LOC106579286	Inhibitor of nuclear factor kappa-b kinase subunit alpha-like
100195205		Coatomer protein complex, subunit gamma 2
100194746		Atg4 autophagy related 4 homolog b (s. cerevisiae)
106605129	map7d1a	Map7 domain-containing protein 1-like
106605129	LOC106605129	Map7 domain-containing protein 1-like
106600714	mapk3	Mitogen-activated protein kinase 1-like
106600714	LOC106600714	Mitogen-activated protein kinase 1-like
106607675	cebpz	Ccaat enhancer binding protein zeta
106600717	nudt9	Nudix hydrolase 9
100195113		Eh-domain containing 3
106605130	si:ch211-1i11.3	Mitogen-activated protein kinase kinase kinase 5-like
106605130	LOC106605130	Mitogen-activated protein kinase kinase kinase 5-like
106576514	nap1l1	Nucleosome assembly protein 1-like 1-a
100195350	NOG2	Noggin 2
106611517	LOC106611517	Nf-kappa-b-activating protein-like
106611517	nkap	Nf-kappa-b-activating protein-like
106565382	ddhd2	Phospholipase ddhd2-like
106565491		Inner centromere protein-like
106605133	LOC106605133	Four and a half lim domains protein 3-like
106605133	fhl3a	Four and a half lim domains protein 3-like
106588764	LOC106588764	Dna polymerase lambda-like
106588764	poll	Dna polymerase lambda-like
106567487	LOC106567487	Rna-binding protein 27-like
106567487	rbm27	Rna-binding protein 27-like
100306804	SYLC	Leucyl-trna synthetase 1
106603500	UBIQ	Ubiquitin c
106600755	LOC106600755	Serine/threonine-protein kinase tao2-like
106600755	taok2a	Serine/threonine-protein kinase tao2-like
106565393	LOC106565393	Purine nucleoside phosphorylase-like
106565393	pnp4a	Purine nucleoside phosphorylase-like
100195693		Rab22a, member ras oncogene family
106582487	ankrd50l	Ankyrin repeat domain-containing protein 50-like
106582487	LOC106582487	Ankyrin repeat domain-containing protein 50-like
106582485	LOC106582485	Uncharacterized loc106582485
106565398	tbc1d20	Tbc1 domain family member 20-like
106565398	LOC106565398	Tbc1 domain family member 20-like
106565400	LOC106565400	Adp-ribosylation factor gtpase-activating protein 1-like
106565400	arfgap1	Adp-ribosylation factor gtpase-activating protein 1-like
100306749	INPP	Inositol polyphosphate 1-phosphatase
106588882	sec23b	Sec23 homolog b, copii coat complex component
106574148	LOC106574148	Ankyrin repeat and socs box protein 3-like
106574148	ftsj3	Ankyrin repeat and socs box protein 3-like
106588876	nomo	Nodal modulator 1-like
106565410	LOC106565410	E3 ubiquitin-protein ligase nrdp1-like
106565415	CNPY2	Protein canopy homolog 2-like
106567497	hspa4a	Heat shock 70 kda protein 4-like
100380338	fam234a	Family with sequence similarity 234 member a
106567501	LOC106567501	Protein shroom1-like
106567501	shroom1	Protein shroom1-like
106579243	eps8l1b	Epidermal growth factor receptor kinase substrate 8-like protein 1
106579242	slc6a16b	Sodium-dependent neutral amino acid transporter b(0)at2-like
106579242	LOC106579242	Sodium-dependent neutral amino acid transporter b(0)at2-like
106607707	slc35a1	Cmp-sialic acid transporter-like
106577627		Atp-binding cassette sub-family a member 1-like
106605151	LOC106605151	Protein argonaute-1
106605151	ago3a	Protein argonaute-1
106576554	tmtc2a	Transmembrane and tpr repeat-containing protein 2-like
100194527	bloc1s1	Lysosome-related organelle complex-1 subunit 1
106579231	rnf40	Ring finger protein 40
106611544	TMM33	Transmembrane protein 33-like
106574125	ankub1	Ankyrin repeat and ubiquitin domain containing 1
100196788	RNF13	Ring finger protein 13
106574126	PROF2	Profilin 2
100195436		Arginyl-trna synthetase, cytoplasmic
106589173		40s ribosomal protein s15a-like
106579216	rhot2	Ras homolog family member t2
106600914	LOC106600914	Manganese-transporting atpase 13a1-like
106600914	atp13a1	Manganese-transporting atpase 13a1-like
106603480	fgfr4	Fibroblast growth factor receptor 4-like
106603480	LOC106603480	Fibroblast growth factor receptor 4-like
106577647	dnajc3b	Dnaj homolog subfamily c member 3-like
100196773	lsr	Lipolysis stimulated lipoprotein receptor
106565453	LOC106565453	Lim domain and actin-binding protein 1-like
106565459	hnrnpa1b	Heterogeneous nuclear ribonucleoprotein a1-like
106565459	LOC106565459	Heterogeneous nuclear ribonucleoprotein a1-like
100195227	TGFR2	Tgf-beta receptor type-2
100195227	tgfr2	Tgf-beta receptor type-2
106611557	ETFD	Electron transfer flavoprotein-ubiquinone oxidoreductase, mitochondrial-like
106607723	ufl1	E3 ufm1-protein ligase 1-like
106607723	LOC106607723	E3 ufm1-protein ligase 1-like
106570075		Dolichyl-diphosphooligosaccharide--protein glycosyltransferase subunit stt3b-like
106579195	LOC106579195	Ankyrin repeat and fibronectin type-iii domain-containing protein 1-like
100194771	SC6A6	Solute carrier family 6 member 6
106570070	LOC106570070	Cub domain-containing protein 1-like
106581019	LOC106581019	Phd finger protein 13-like
106605930	LOC106605930	Cullin-9-like
106600887	mief1	Mitochondrial dynamics protein mid51
106600887	LOC106600887	Mitochondrial dynamics protein mid51
100286460	prs27	Serine protease 27
101448008	HDAC2	Histone deacetylase 2
106605956	LOC106605956	Synapse differentiation-inducing gene protein 1-like
100380347	PAK3	Serine/threonine-protein kinase pak 3
106577671	LOC106577671	Uncharacterized loc106577671
106570060	LOC106570060	Sialidase-1-like
106570060	neu1	Sialidase-1-like
106581001	fhdc4	Inverted formin-2-like
106581001	LOC106581001	Inverted formin-2-like
106577688	LOC106577688	Fragile x mental retardation syndrome-related protein 1-like
106577688	fxr2	Fragile x mental retardation syndrome-related protein 1-like
106562985	ddx56	Dead-box helicase 56
100306805	dcam	S-adenosylmethionine decarboxylase proenzyme
106589714	TSN1	Tetraspanin-1-like
106574186	ncl	Nucleolin
106603450	rabep1	Rab gtpase-binding effector protein 1-like
101448027	Opn4m1a1	Long melanopsin
106579180	LOC106579180	Leucine-rich repeat-containing protein 4b-like
106579180	lrrc4bb	Leucine-rich repeat-containing protein 4b-like
106607751	map3k5	Mitogen-activated protein kinase kinase kinase 5
106577696	LOC106577696	Protein mb21d2-like
106577696	tmem102	Protein mb21d2-like
100195266	UEVLD	Uev and lactate/malate dehyrogenase domains
100195266	uevld	Uev and lactate/malate dehyrogenase domains
100196558	RDM1	Rad52 motif containing 1
106582537		Ras-associated and pleckstrin homology domains-containing protein 1-like
106597194	LOC106597194	Mrna-decapping enzyme 1b-like
106606339	LOC106606339	Lymphocyte-specific helicase-like
106606339	hells	Lymphocyte-specific helicase-like
106590064	LOC106590064	Kelch-like ech-associated protein 1
106590064	keap1b	Kelch-like ech-associated protein 1
106579162	LOC106579162	Protein dbf4 homolog b-like
106605289	otud7b	Otu domain-containing protein 7b-like
106605289	LOC106605289	Otu domain-containing protein 7b-like
106590115	ldlrb	Low-density lipoprotein receptor-like
106590115	LOC106590115	Low-density lipoprotein receptor-like
106567533	sec24a	Protein transport protein sec24a-like
106567533	LOC106567533	Protein transport protein sec24a-like
106603441	bcl7ba	B-cell cll/lymphoma 7 protein family member b-a-like
106603441	LOC106603441	B-cell cll/lymphoma 7 protein family member b-a-like
106590075		Transcription activator brg1-like
106567535	picalma	Phosphatidylinositol-binding clathrin assembly protein-like
106579158	vat1	Vesicle amine transport 1
106565585	LOC106565585	Prostacyclin synthase-like
106565585	THUM3	Prostacyclin synthase-like
106600863	itga3a	Integrin alpha-3-like
100380580		Prolyl endopeptidase
106563067	RAB7A	Ras-related protein rab-7a-like
106603631	mybbp1a	Myb-binding protein 1a-like protein
100195530	RB11A	Ras-related protein rab-11a
106590170	dusp5	Dual specificity protein phosphatase 5-like
106590170	LOC106590170	Dual specificity protein phosphatase 5-like
106581046	LOC106581046	Clustered mitochondria protein homolog
106581046	cluha	Clustered mitochondria protein homolog
100136392	VATB2	V-type proton atpase subunit b, brain isoform
100195015		26s proteasome non-atpase regulatory subunit 3
106583750	rbm15b	Putative rna-binding protein 15b
106583750	LOC106583750	Putative rna-binding protein 15b
106583751	ARMET	Mesencephalic astrocyte-derived neurotrophic factor-like
106574199	atg4b	Cysteine protease atg4b-like
106574199	LOC106574199	Cysteine protease atg4b-like
106565573	fancd2	Fa complementation group d2
100380707	usp4	Ubiquitin carboxyl-terminal hydrolase 4
100380707	LOC100380707	Ubiquitin carboxyl-terminal hydrolase 4
106600847	LOC106600847	Oxysterol-binding protein-related protein 7-like
106571856	LOC106571856	Sodium- and chloride-dependent taurine transporter-like
106577790	LOC106577790	Low-density lipoprotein receptor-related protein 10-like
106577790	lrp10	Low-density lipoprotein receptor-related protein 10-like
106577795	LOC106577795	Lim domain-containing protein ajuba-like
106577795	ajuba	Lim domain-containing protein ajuba-like
106581054	cct6a	T-complex protein 1 subunit zeta-like
106581054	LOC106581054	T-complex protein 1 subunit zeta-like
106577801	LOC106577801	Gmp reductase 2-like
106577801	gmpr2	Gmp reductase 2-like
106560704	LOC106560704	Oxysterol-binding protein-related protein 5-like
106560704	osbpl5	Oxysterol-binding protein-related protein 5-like
106579134	naglu	N-acetyl-alpha-glucosaminidase
106563046	LOC106563046	Junction-mediating and -regulatory protein-like
106579131	coasy	Coenzyme a synthase
106611593	tbc1d9	Tbc1 domain family member 9b-like
100194694		Sequestosome 1
106611596	maml1	Calnexin
106579129	pus3	Pseudouridine synthase 3
106563044	LOC106563044	Lipoma hmgic fusion partner-like 2 protein
106563044	lhfpl2a	Lipoma hmgic fusion partner-like 2 protein
106581211	flot2b	Flotillin-2
106581211	LOC106581211	Flotillin-2
106563041	LOC106563041	Ap-3 complex subunit beta-1-like
100196497		Pleckstrin homology-like domain family a member 2
100380568	UBE2Z	Ubiquitin-conjugating enzyme e2 z
106600828	igf2bp1	Insulin-like growth factor 2 mrna-binding protein 1
106565561		Protein transport protein sec61 subunit alpha isoform b
106560703	nap1l4a	Nucleosome assembly protein 1-like 4
106583770	ip6k1	Inositol hexakisphosphate kinase 1
106600822	LOC106600822	Rap guanine nucleotide exchange factor-like 1
106600822	rapgefl1	Rap guanine nucleotide exchange factor-like 1
100194593	nt5c3	5'-nucleotidase, cytosolic iii
106583771	gmppb	Gdp-mannose pyrophosphorylase b
106590623	trmt1	Trna (guanine(26)-n(2))-dimethyltransferase-like
106600818	EIF1B	Eukaryotic translation initiation factor 1
100195318	RUVB1	Ruvb-like 1
106569995	styk1a	Tyrosine-protein kinase styk1-like
100380318	CAN7	Calpain-7
106581191	traf4a	Tnf receptor-associated factor 4-like
106581191	LOC106581191	Tnf receptor-associated factor 4-like
106563031	LOC106563031	Collagen type iv alpha-3-binding protein-like
106563031	cert1b	Collagen type iv alpha-3-binding protein-like
106567551	mpzl1l	Myelin protein zero-like protein 1
106567551	LOC106567551	Myelin protein zero-like protein 1
106607799	LOC106607799	Cation-independent mannose-6-phosphate receptor-like
106607799	igf2r	Cation-independent mannose-6-phosphate receptor-like
106600802	LOC106600802	Importin subunit beta-1-like
106600802	kpnb1	Importin subunit beta-1-like
106603643	arhgap32b	Rho gtpase-activating protein 32-like
106569985	TPIS	Triosephosphate isomerase a
106605373	LOC106605373	N-acetylglucosamine-1-phosphodiester alpha-n-acetylglucosaminidase-like
106605373	nagpa	N-acetylglucosamine-1-phosphodiester alpha-n-acetylglucosaminidase-like
106605466		Annexin a2-like
106569973	LOC106569973	Poliovirus receptor-like
106569973	pvrl2l	Poliovirus receptor-like
106605464	LOC106605464	Rho guanine nucleotide exchange factor 2-like
106605464	arhgef2	Rho guanine nucleotide exchange factor 2-like
106607814	LOC106607814	Ralbp1-associated eps domain-containing protein 1-like
106607814	reps1	Ralbp1-associated eps domain-containing protein 1-like
106563017		Microtubule-associated serine/threonine-protein kinase 1-like
106583785	iars1	Isoleucyl-trna synthetase 1
100194764	TBB5	Tubulin beta chain
106577864	LOC106577864	H(+)/cl(-) exchange transporter 3-like
106577864	clcn3	H(+)/cl(-) exchange transporter 3-like
106577859	si:ch211-168d1.3	Ras and rab interactor 2-like
106581169	dph1	Diphthamide biosynthesis 1
106600990	LOC106600990	116 kda u5 small nuclear ribonucleoprotein component
106600990	eftud2	116 kda u5 small nuclear ribonucleoprotein component
106563139	LOC106563139	Tumor necrosis factor receptor superfamily member 10a-like
106563139	tnfrsfa	Tumor necrosis factor receptor superfamily member 10a-like
106581166	LOC106581166	Serine/threonine-protein kinase tao1
106581166	taok1a	Serine/threonine-protein kinase tao1
106611629	LOC106611629	Signal recognition particle subunit srp72-like
106611629	srp72	Signal recognition particle subunit srp72-like
106611634	LOC106611634	Nuclear cap-binding protein subunit 1-like
106601001	LOC106601001	Star-related lipid transfer protein 3-like
106601001	stard3	Star-related lipid transfer protein 3-like
106591329	LOC106591329	Aspartate aminotransferase, cytoplasmic-like
100195291	bysl	Bystin like
106583798	HEM1	5-aminolevulinate synthase, nonspecific, mitochondrial-like
106601015	LOC106601015	Atp-citrate synthase-like
100194927		Dnaj homolog subfamily c member 7
106607150	tp53bp2a	Apoptosis-stimulating of p53 protein 2-like
106607150	LOC106607150	Apoptosis-stimulating of p53 protein 2-like
106605422	LOC106605422	Protein tbrg4-like
106605422	tbrg4	Protein tbrg4-like
100380396	atad3	Atpase family aaa domain-containing protein 3
106579077	LOC106579077	Sesquipedalian-1-like
106583801	nol8	Nucleolar protein 8
100195222	SPX2	Sugar phosphate exchanger 2
106605415	grb10b	Growth factor receptor-bound protein 10-like
106605415	LOC106605415	Growth factor receptor-bound protein 10-like
106563136	LOC106563136	Rhotekin-like
106563136	rtkn2b	Rhotekin-like
100286711	HSP70	Heat shock cognate 71 kda protein
106583816		Filamin b
106605406	LOC106605406	Nectin-2-like
106605406	si:ch73-22o12.1	Nectin-2-like
106567578	LOC106567578	Adapter molecule crk-like
106569912	LOC106569912	Cdc42 small effector protein 1-like
106611663	LOC106611663	Large neutral amino acids transporter small subunit 3-like
106605401	vars1	Valine--trna ligase-like
100380749	hyou1	Hypoxia up-regulated protein 1
106577905	eif4a1b	Eukaryotic initiation factor 4a-i
106577905	LOC106577905	Eukaryotic initiation factor 4a-i
106569895		Ca085 protein
106577911	dctn1a	Dynactin subunit 1-like
106577911	LOC106577911	Dynactin subunit 1-like
106563127	si:ch211-282j22.3	Er degradation-enhancing alpha-mannosidase-like protein 3
106611786	LOC106611786	Neuronal acetylcholine receptor subunit alpha-7-like
106611786	si:ch73-380n15.2	Neuronal acetylcholine receptor subunit alpha-7-like
106569884	ILF2	Interleukin enhancer-binding factor 2 homolog
106605483	si:dkey-122a22.2	Uncharacterized loc106605483
106605483	LOC106605483	Uncharacterized loc106605483
106571933	zgc:113278	Translocating chain-associated membrane protein 1-like 1
106571933	LOC106571933	Translocating chain-associated membrane protein 1-like 1
106581108	LOC106581108	Clathrin heavy chain 1-like
100286415		Nccrp1, f-box associated domain containing
106574318	LOC106574318	Protein fam134a-like
106574318	retreg2	Protein fam134a-like
106577942	LOC106577942	Tox high mobility group box family member 4-a-like
106577942	supt16h	Tox high mobility group box family member 4-a-like
106577942	LOC106577941	Tox high mobility group box family member 4-a-like
100380284	PCY2	Ethanolamine-phosphate cytidylyltransferase
106577949	LOC106577949	E3 ubiquitin/isg15 ligase trim25-like
100306776	z3h7a	Zinc finger ccch domain-containing protein 7a
106611782	LOC106611782	Cystine/glutamate transporter-like
106611782	slc7a11	Cystine/glutamate transporter-like
106560788	ptpn9	Protein tyrosine phosphatase non-receptor type 9
106574302	trappc10	Trafficking protein particle complex subunit 10-like
106574302	LOC106574302	Trafficking protein particle complex subunit 10-like
106567637	LOC106567637	Hypoxia up-regulated protein 1-like
106567637	hyou1	Hypoxia up-regulated protein 1-like
100195127	NARG1	N-alpha-acetyltransferase 15, nata auxiliary subunit
106611772	hars	Histidine--trna ligase, cytoplasmic-like
[truncated: 2,528 more rows]
